# Supplementary material for: Leaf transcriptomes from C3, C3-C4 intermediate, and C4Neurachne species give insights into C4 photosynthesis evolution
Source: Plant Physiol. 2024 Aug 16;197(1):kiae424. doi: 10.1093/plphys/kiae424 (PMC11663609; doi:10.1093/plphys/kiae424)
Supplement: kiae424_Supplementary_Data [file kiae424_supplementary_data.zip]

Archive with 5 entries (5 files):
- 070824 SUPP FIGS.pdf
- Supp Table S3S6 S8S10.pdf
- Supplementary Table S1 Transrate.xlsx
- Supplementary Table S2 RNASeq Statistics.xlsx
- Supplementary Table S7 AllResultsPositiveSelection.xlsx
