# Supplementary material for: Leaf transcriptomes from C3, C3-C4 intermediate, and C4Neurachne species give insights into C4 photosynthesis evolution
Source: Plant Physiol. 2024 Aug 16;197(1):kiae424. doi: 10.1093/plphys/kiae424 (PMC11663609; doi:10.1093/plphys/kiae424)
Supplement: kiae424_Supplementary_Data [file kiae424_supplementary_data.zip › Supplementary Table S1 Transrate.xlsx]

## Sheet: Supplementary_Table S1
assembly	n_seqs	smallest	largest	n_bases	mean_len	n_under_200	n_over_1k	n_over_10k	n_with_orf	mean_orf_percent	n90	n70	n50	n30	n10	gc	bases_n	proportion_n	fragments	fragments_mapped	p_fragments_mapped	good_mappings	p_good_mapping	bad_mappings	potential_bridges	bases_uncovered	p_bases_uncovered	contigs_uncovbase	p_contigs_uncovbase	contigs_uncovered	p_contigs_uncovered	contigs_lowcovered	p_contigs_lowcovered	contigs_segmented	p_contigs_segmented	score	optimal_score	cutoff	weighted
N. alopecuroidea	149830	201	13362	150882845	1007.03	0	55536	13	63303	58.4989	439	1002	1549	2184	3425	0.49601	0	0	20801962	4693887	0.22565	4467138	0.21475	226749	0	96749268	0.64122	114534	0.76443	149830	1	149830	1	10232	0.06829	0.03917	0.08677	0.23061	0
N. tenuifolia	85808	201	12777	94948606	1106.52	0	35829	22	39911	59.8173	489	1147	1714	2382	3730	0.49247	0	0	14092429	4045400	0.28706	3879398	0.27528	166002	0	58772833	0.619	60836	0.70898	85808	1	85808	1	5645	0.06579	0.0582	0.12459	0.36098	0
N. annularis	132540	201	17492	150550386	1135.89	0	57272	18	56782	52.8212	510	1185	1762	2421	3658	0.47353	0	0	22980339	4586284	0.19957	4369099	0.19012	217185	0	103844177	0.68976	105088	0.79288	132540	1	132540	1	13100	0.09884	0.02841	0.07272	0.2536	0
N. lanigera	95150	201	15232	113012382	1187.73	0	42381	17	44408	56.3977	529	1275	1883	2588	3922	0.49029	0	0	18467244	5644674	0.30566	5443394	0.29476	201280	0	71412309	0.6319	65680	0.69028	95150	1	95150	1	6298	0.06619	0.06456	0.14058	0.31254	0
N. minor	126410	201	14384	129161709	1021.77	0	47197	29	50256	55.1556	445	1020	1581	2251	3496	0.47361	0	0	17103636	3764220	0.22008	3473400	0.20308	290820	0	84831259	0.65678	99430	0.78657	126410	1	126410	1	12056	0.09537	0.03208	0.07758	0.30091	0
N. muelleri	96168	201	13313	105702094	1099.14	0	39750	8	43585	59.3644	474	1159	1745	2414	3688	0.49634	0	0	20701941	6001170	0.28988	5769920	0.27871	231250	0	65327615	0.61804	65950	0.68578	96168	1	96168	1	6341	0.06594	0.0607	0.12473	0.30392	0
N. munroi	137531	201	14368	153787069	1118.2	0	57386	19	56778	52.1903	495	1155	1753	2446	3716	0.47351	0	0	22404042	4489239	0.20038	4261101	0.19019	228138	0	105667786	0.6871	108103	0.78603	137531	1	137531	1	13283	0.09658	0.02913	0.07282	0.26275	0
