# Supplementary material for: Leaf transcriptomes from C3, C3-C4 intermediate, and C4Neurachne species give insights into C4 photosynthesis evolution
Source: Plant Physiol. 2024 Aug 16;197(1):kiae424. doi: 10.1093/plphys/kiae424 (PMC11663609; doi:10.1093/plphys/kiae424)
Supplement: kiae424_Supplementary_Data [file kiae424_supplementary_data.zip › Supplementary Table S2 RNASeq Statistics.xlsx]

## Sheet: Supplementary_Table_S2
Setaria_italica_transcript_name	MapMan_category_Setaria_italica	MapMan4_category	Pfam	Arabidopsis_best-hit	Arabidopsis_defline	Transcript_abundance_(TPM)																				Transcript_abundance_mean_(TPM)							log2_Fold_change
						Nalo_1	Nalo_2	Nalo_3	Nann_1	Nann_2	Nann_3	Nlan_1	Nlan_2	Nlan_3	Nten_1	Nten_2	Nmin_1	Nmin_2	Nmin_3	Nmue_1	Nmue_2	Nmue_3	Nmun_1	Nmun_2	Nmun_3	Nalo	Nann	Nlan	Nten	Nmin	Nmue	Nmun	Nalo_vs._Nann	Nalo_vs._Nlan	Nalo_vs._Nten	Nalo_vs._Nmin	Nalo_vs._Nmue	Nalo_vs._Nmun	Nann_vs._Nlan	Nann_vs._Nten	Nann_vs._Nmin	Nann_vs._Nmue	Nann_vs._Nmun	Nlan_vs._Nten	Nlan_vs._Nmin	Nlan_vs._Nmue	Nlan_vs._Nmun	Nten_vs._Nmin	Nten_vs._Nmue
Seita.1G000200.1	not assigned.unknown	Photosynthesis	PF11460	AT3G17930.1		788.76	1166.47	920.685	522.913	766.88	629.401	2095.86	1452.4	487.542	834.369	876.518	632.936	458.972	624.965	832.748	933.29	530.795	317.898	445.746	435.826	958.639	639.732	1345.27	855.443	572.291	765.611	399.824	-0.859807	0.46435	0.237105	-1.04768	-0.0445372	-1.52852	1.32416	1.09691	-0.187877	0.815258	-0.668732	-0.22724	-1.51204	-0.508883	-1.99288	-1.28478	-0.281637
Seita.1G000300.1	protein.degradation.ubiquitin.E3.RING	Protein homeostasis	PF12906	AT5G60580.1	RING/U-box superfamily protein	61.6248	52.7348	72.5059	40.4808	35.6943	33.4583	20.6672	11.1798	3.30234	35.4027	31.1337	15.5018	26.5406	37.0676	14.2514	23.3419	23.2632	12.8813	31.7982	29.5764	62.2885	36.5445	11.7164	33.2682	26.37	20.2855	24.752	-1.04399	-2.40515	-0.507918	-1.5336	-1.35169	-1.58694	-1.36235	0.535712	-0.48977	-0.308419	-0.543183	1.89592	0.872828	1.05238	0.819319	-1.02516	-0.843259
Seita.1G000400.1	redox.thioredoxin.PDIL	Enzyme classification	PF13899,PF13848,PF00085	AT5G60640.1	PDI-like 1-4	66.69	62.6642	77.9339	93.826	69.5985	89.7032	70.9231	38.3003	23.3202	33.6653	17.4199	44.1932	29.4065	43.1585	24.7703	21.6834	30.4303	84.5578	85.2178	99.0369	69.096	84.3759	44.1812	25.5426	38.9194	25.628	89.6041	0.0113611	-0.656115	-1.05956	-1.12095	-1.17565	0.118755	-0.667617	-1.07129	-1.13255	-1.18737	0.107409	-0.403584	-0.464678	-0.519647	0.774999	-0.0608029	-0.11597
Seita.1G000500.1	not assigned.no ontology.pentatricopeptide (PPR) repeat-containing protein	not assigned	PF13414	AT3G17880.1	tetraticopeptide domain-containing thioredoxin	229.044	257.297	197.086	176.627	139.947	144.097	264.275	234.579	255.798	172.43	127.873	214.581	236.763	233.269	215.451	176.36	217.305	212.646	185.286	180.383	227.809	153.557	251.551	150.152	228.204	203.039	192.772	-0.848511	0.155954	-0.216823	-0.29309	0.0883913	-0.493095	1.00447	0.631629	0.55546	0.936862	0.355436	-0.372768	-0.449051	-0.0675557	-0.649055	-0.0762368	0.30519
Seita.1G000600.1	#N/A	not assigned	PF03168	AT5G53730.1	Late embryogenesis abundant (LEA) hydroxyproline-rich glycoprotein family	8.07882	13.9566	6.04412	18.7454	26.814	23.5416	8.87487	4.87097	13.1331	4.798	2.35691	42.7102	17.026	31.0528	14.6171	10.8163	7.63367	5.52109	8.82152	7.49988	9.35985	23.0336	8.95965	3.57746	30.263	11.0224	7.28083	1.01754	-0.0530034	-0.984837	1.38646	0.492909	-0.611653	-1.07057	-2.00423	0.369025	-0.523321	-1.63068	-0.931787	1.43949	0.545822	-0.558553	2.3732	1.47446
Seita.1G001100.1	transport.amino acids	Solute transport	PF01490	AT2G39130.1	Transmembrane amino acid transporter family protein	15.7114	3.18152	9.12797	28.1925	29.3274	36.4724	18.5056	13.2038	12.7526	53.2514	23.2604	33.0881	29.8058	28.6251	20.6068	19.238	22.8721	23.6544	32.9309	39.3166	9.3403	31.3308	14.8207	38.2559	30.5063	20.9057	31.9673	1.47345	0.67567	2.39137	1.41277	1.41553	1.51532	-0.797056	0.920798	-0.0607836	-0.0557083	0.0419732	1.71636	0.736328	0.740439	0.838973	-0.981569	-0.97555
Seita.1G001300.1	PS.photorespiration.hydroxypyruvate reductase	Photorespiration	PF00389,PF02826	AT1G68010.1	hydroxypyruvate reductase	757.008	797.365	851.201	768.262	756.599	657.983	915.917	1372.92	142.31	1321.68	1010.31	611.09	842.055	1183.65	821.981	812.189	543.36	442.84	631.022	689.202	801.858	727.615	810.382	1165.99	878.932	725.844	587.688	-0.419665	0.0327614	0.9241	-0.170215	0.134922	-0.710868	0.452427	1.34377	0.249455	0.554584	-0.291209	0.891338	-0.202977	0.102161	-0.743629	-1.09433	-0.789166
Seita.1G001500.1	protein.degradation.ubiquitin.E3.HECT	Protein homeostasis	PF00632	AT4G38600.1	HEAT repeat ;HECT-domain (ubiquitin-transferase)	47.8185	31.4339	44.3476	66.2254	46.6452	49.7777	48.4575	25.4755	36.85	49.7242	20.7301	62.6445	66.8539	68.1581	39.3596	27.7875	41.3133	47.2456	61.9937	73.9998	41.2	54.2161	36.9277	35.2271	65.8855	36.1535	61.0797	0.120488	-0.151461	0.14349	0.386556	0.0673281	0.313986	-0.271993	0.023085	0.266118	-0.0531115	0.193542	0.294897	0.538062	0.218745	0.465486	0.242938	-0.076133
Seita.1G001900.1	development.unspecified	not assigned	PF00581	AT2G17850.1	Rhodanese/Cell cycle control phosphatase superfamily protein	54.606	61.9224	64.3127	20.5424	139.576	52.5937	5.53332	20.7273	5.59495	194.791	178.963	41.0578	68.6933	58.0622	33.4667	19.6847	11.9506	50.4086	42.1958	86.9076	60.2804	70.9042	10.6185	186.877	55.9377	21.7006	59.8373	-0.0254039	-2.45083	2.02607	-0.406569	-1.1988	-0.273201	-2.42671	2.05177	-0.381236	-1.17383	-0.247843	4.47544	2.04564	1.25085	2.17882	-2.4329	-3.22398
Seita.1G002100.1	protein.synthesis.ribosomal protein.prokaryotic.unknown organellar.30S subunit.S5	Protein biosynthesis	PF00333,PF03719	AT1G64880.1	Ribosomal protein S5 family protein	38.1532	34.6913	40.1296	99.2573	63.0899	70.1411	22.626	17.953	21.1334	56.0489	20.7177	36.5237	32.4902	29.7119	34.7751	33.9193	38.1419	28.2116	22.7602	22.4505	37.658	77.4961	20.5708	38.3833	32.9086	35.6121	24.4741	0.758079	-0.856796	0.387385	-0.485292	0.177825	-0.869524	-1.61524	-0.37041	-1.24368	-0.58005	-1.62806	1.24376	0.371906	1.03427	-0.0123718	-0.872722	-0.209487
Seita.1G002200.1	cell.organisation	not assigned	PF12796	AT5G61230.1	Ankyrin repeat family protein	107.172	114.513	82.132	61.487	97.0594	44.281	89.9331	110.147	174.48	70.8428	76.4029	86.4087	53.0812	32.8696	67.093	44.5946	63.9103	60.942	47.3305	63.7707	101.272	67.6091	124.854	73.6228	57.4531	58.5326	57.3477	-0.856804	0.334828	-0.0498092	-1.10313	-0.538828	-1.07105	1.19166	0.806892	-0.246363	0.317782	-0.214302	-0.384597	-1.43799	-0.873619	-1.40591	-1.05318	-0.488907
Seita.1G002300.1	RNA.processing	RNA processing	PF01423	AT1G20580.1	Small nuclear ribonucleoprotein family protein	52.4895	95.4037	52.6195	31.4179	31.088	21.3967	57.3094	66.4118	70.5824	47.2018	32.6575	42.2157	36.5109	30.1248	76.7	92.126	69.9849	42.7573	33.7566	46.8957	66.8376	27.9675	64.7679	39.9297	36.2838	79.6036	41.1365	-1.54001	-0.0311333	-0.367459	-1.17931	0.51649	-0.960403	1.50885	1.17212	0.360871	2.05622	0.579775	-0.336327	-1.14815	0.547614	-0.929255	-0.811523	0.883725
Seita.1G002500.2	protein.folding	Photosynthesis	PF00118	AT3G13470.1	TCP-1/cpn60 chaperonin family protein	81.4783	93.117	66.0808	227.663	181.704	255.124	208.945	165.764	272.013	17.4767	23.8635	188.158	135.682	143.651	117.509	79.7795	140.93	167.548	157.479	174.635	80.2254	221.497	215.574	20.6701	155.83	112.74	166.554	1.19121	1.44068	-1.53974	0.663918	0.731027	0.79849	0.249609	-2.73144	-0.527331	-0.45999	-0.392733	-2.98023	-0.776907	-0.709528	-0.642315	2.20422	2.27005
Seita.1G002600.2	signalling.G-proteins	External stimuli response	PF00503	AT1G31930.3	extra-large GTP-binding protein 3	50.8018	38.5872	47.5098	74.205	47.1949	55.0302	35.1268	18.7312	41.5499	56.589	37.6603	34.2776	31.9736	38.4456	12.4651	10.2607	15.6016	38.1248	37.3068	44.9836	45.6329	58.81	31.8026	47.1246	34.8989	12.7758	40.1384	0.0884422	-0.507242	0.431329	-0.676412	-1.57158	-0.435414	-0.595842	0.343041	-0.765057	-1.66088	-0.523984	0.938386	-0.168993	-1.06445	0.0719795	-1.10774	-2.0016
Seita.1G002700.1	RNA.transcription	RNA biosynthesis	PF04567,PF04565,PF04566,PF04561,PF04560,PF04563,PF00562	AT5G45140.1	nuclear RNA polymerase C2	20.442	16.3678	12.431	26.8745	14.1458	16.5901	26.7841	18.7843	9.1528	17.195	5.51847	45.0981	46.9262	55.9472	20.1888	15.9496	20.6708	48.3558	44.0111	53.0191	16.4136	19.2035	18.2404	11.3567	49.3238	18.9364	48.462	-0.0502957	0.157367	-0.15241	1.29033	0.462447	1.30609	0.207771	-0.102291	1.34115	0.513049	1.35693	-0.309646	1.13282	0.305168	1.1486	1.44249	0.614256
Seita.1G003100.1	protein.synthesis.ribosomal protein.eukaryotic.60S subunit.L9	Protein biosynthesis	PF00347	AT1G33140.1	Ribosomal protein L6 family	292.886	288.398	266.991	31.0872	196.519	25.7933	314.544	745.327	670.134	40.6079	26.3824	132.969	128.962	169.167	486.098	366.193	413.968	126.176	93.272	106.308	282.758	84.4664	576.668	33.4952	143.7	422.086	108.585	-2.00527	1.07902	-2.6958	-1.27186	0.837379	-1.62921	3.08431	-0.691129	0.733501	2.84254	0.376094	-3.77476	-2.3509	-0.241609	-2.70825	1.4245	3.53267
Seita.1G003200.1	PS.lightreaction.other electron carrier (ox/red).ferredoxin reductase	Photosynthesis	PF00970,PF00175	AT5G66190.1	ferredoxin-NADP(+)-oxidoreductase 1	1001.09	1179.27	1153.38	684.783	553.255	690.054	1004.31	937.506	217.196	1320.51	1067.59	530.403	547.963	734.991	1330.44	1732.85	1241.9	446.52	666.079	617.093	1111.25	642.697	719.672	1194.05	604.452	1435.06	576.564	-1.06901	-0.633521	0.48978	-1.18053	0.645079	-1.21013	0.435481	1.55879	-0.111524	1.71408	-0.14112	1.12329	-0.547004	1.27859	-0.576598	-1.67031	0.155297
Seita.1G003500.1	RNA.regulation of transcription.MADS box transcription factor family	RNA biosynthesis	PF01486,PF00319	AT2G45660.1	AGAMOUS-like 20	159.183	193.969	145.152	68.911	77.1293	132.38	91.7953	120.077	129.859	101.3	126.542	89.2282	178.432	166.508	58.3112	76.6243	63.6672	106.893	82.7172	68.5748	166.101	92.8069	113.91	113.921	144.723	66.2009	86.0617	-1.10173	-0.517105	-0.12692	-0.498835	-1.05714	-1.19849	0.584575	0.974714	0.602964	0.0443667	-0.0967847	0.390135	0.01832	-0.540073	-0.681341	-0.371872	-0.930059
Seita.1G003500.2	RNA.regulation of transcription.MADS box transcription factor family	not assigned		AT4G25690.2		106.343	128.536	123.494	92.5604	91.5859	108.284	97.4233	111.769	237.103	92.3501	100.382	97.6179	85.8735	77.2324	53.6612	53.1331	78.5118	124.821	97.3089	98.0204	119.458	97.4767	148.765	96.3661	86.9079	61.7687	106.717	-0.568043	0.346114	0.0955289	-0.755196	-0.706923	-0.416966	0.914184	0.663537	-0.187173	-0.139039	0.151088	-0.250551	-1.10134	-1.053	-0.763106	-0.850673	-0.802297
Seita.1G003800.1	not assigned.unknown	not assigned	PF01926	AT3G47450.2	P-loop containing nucleoside triphosphate hydrolases superfamily protein	75.9432	43.2315	62.842	82.973	67.0518	33.7459	60.7298	46.1992	11.8522	112.67	74.5358	123.241	217.139	94.9779	83.6383	68.9098	65.5492	110.95	121.58	120.521	60.6722	61.2569	39.5937	93.6027	145.119	72.6991	117.683	-0.266415	-0.613225	1.01103	0.975669	0.534788	0.709219	-0.346962	1.27761	1.24225	0.801262	0.97577	1.62408	1.58905	1.14787	1.32258	-0.0356739	-0.476184
Seita.1G003900.1	not assigned.unknown	not assigned		AT2G45060.1	Uncharacterised conserved protein UCP022280	32.7019	22.4397	31.1382	78.8951	53.9824	64.3787	28.7823	25.2708	38.0978	24.9818	17.9985	42.9697	56.0098	48.6736	24.8859	21.9082	35.2462	22.398	51.3242	41.8739	28.7599	65.7521	30.717	21.4902	49.2177	27.3468	38.532	0.915026	0.114379	-0.0288621	0.482863	0.179754	0.165651	-0.800592	-0.943712	-0.432271	-0.734977	-0.749533	-0.14319	0.36843	0.0654127	0.0512285	0.51163	0.208488
Seita.1G004200.1	TCA / org transformation.TCA.pyruvate DH.E2	Cellular respiration	PF02817,PF00364,PF00198	AT1G54220.1	Dihydrolipoamide acetyltransferase, long form protein	97.3573	81.4786	80.7672	145.494	124.505	110.212	91.3864	117.389	239.926	49.8667	33.7824	121.134	114.208	123.878	135.227	108.594	138.793	68.5408	71.6946	80.9051	86.5343	126.737	149.567	41.8245	119.74	127.538	73.7135	0.274212	0.829853	-0.661943	0.177786	0.816731	-0.482086	0.555729	-0.936294	-0.0964375	0.542646	-0.75639	-1.49169	-0.65216	-0.0130445	-1.31202	0.839887	1.47838
Seita.1G004500.1	signalling.calcium	not assigned		AT5G62390.1	BCL-2-associated athanogene 7	55.2939	46.1718	43.5085	18.6408	27.6245	21.9651	7.95024	14.9857	8.91558	15.5036	15.1333	23.8182	14.8862	7.22202	31.27	20.8906	29.8462	19.236	12.3711	17.8736	48.3247	22.7435	10.6172	15.3184	15.3088	27.3356	16.4936	-1.3502	-2.14934	-1.25121	-1.9358	-0.563373	-1.79141	-0.800386	0.0979141	-0.585925	0.786213	-0.441516	0.896772	0.214893	1.58481	0.3591	-0.683175	0.687413
Seita.1G005200.2	not assigned.unknown	not assigned	PF07910	AT5G24680.1	Peptidase C78, ubiquitin fold modifier-specific peptidase 1/ 2	6.14919	5.34603	6.66873	29.5285	26.6377	21.0068	12.3761	5.87177	7.91921	4.76297	2.99962	8.4862	4.63816	19.8653	7.30084	2.206	5.3132	16.536	29.9722	24.817	6.05465	25.7243	8.72236	3.8813	10.9966	4.94001	23.7751	1.79044	0.522741	-0.245505	0.555419	-0.0390917	1.69838	-1.26677	-2.03531	-1.23604	-1.82811	-0.0919479	-0.767251	0.0317308	-0.561025	1.17478	0.801102	0.205806
Seita.1G005500.1	DNA.synthesis/chromatin structure	RNA processing	PF00271,PF00270,PF02889	AT1G20960.2	U5 small nuclear ribonucleoprotein helicase, putative	48.4778	33.6117	41.548	50.8165	48.0241	52.4211	50.3732	59.123	41.0474	40.8858	34.0546	50.8409	46.085	44.248	43.6092	25.866	34.7387	87.4362	60.8947	80.547	41.2125	50.4205	50.1812	37.4702	47.058	34.738	76.2927	0.0215451	0.305216	0.259098	-0.0971625	0.0125785	0.640009	0.28375	0.237653	-0.118737	-0.00895824	0.618584	-0.0460343	-0.402462	-0.292564	0.334715	-0.356343	-0.246429
Seita.1G005700.1	not assigned.unknown	not assigned	PF05633	AT1G63930.1	from the Czech \'roh\' meaning \'corner\'	15.3182	5.41421	11.7235	3.13781	3.04572	1.03095	9.81664	2.3724	2.41376	9.03016	7.76276	7.20796	4.26783	4.17243	8.3828	12.7194	29.9226	3.74126	8.35125	5.81154	10.8186	2.40482	4.8676	8.39646	5.21608	17.0083	5.96802	-2.37364	-1.13222	0.0374508	-1.31261	0.887868	-1.08767	1.23931	2.40662	1.06494	3.25736	1.2895	1.16758	-0.178313	2.0183	0.0463384	-1.34856	0.849318
Seita.1G005800.1	protein.degradation.ubiquitin.E3.RING	Chromatin organisation	PF10497,PF02373	AT1G62310.1	transcription factor jumonji (jmjC) domain-containing protein	41.5765	32.6872	34.0184	93.7607	72.8797	80.512	68.5071	62.4791	37.4444	59.1769	39.197	59.1839	40.9024	58.4095	40.316	27.4117	37.8882	62.3496	53.5996	62.6298	36.094	82.3841	56.1435	49.187	52.8319	35.2053	59.5263	0.914618	0.647187	0.830098	0.257961	0.220516	0.470966	-0.267251	-0.0840725	-0.65679	-0.693854	-0.443711	0.183091	-0.389413	-0.426513	-0.176385	-0.572502	-0.609395
Seita.1G005900.1	cell.organisation	Cell wall organisation	PF13374,PF13424	AT4G10840.1	Tetratricopeptide repeat (TPR)-like superfamily protein	45.9225	48.7269	42.7934	41.8959	65.5937	38.1544	33.3106	15.5158	37.9596	36.8268	21.2307	22.0031	34.6696	30.0751	23.5462	23.7281	35.7323	11.275	21.7819	25.2793	45.8142	48.548	28.9287	29.0288	28.916	27.6688	19.4454	-0.189413	-0.655354	-0.280857	-0.956012	-0.476224	-1.4895	-0.466158	-0.091591	-0.766837	-0.287021	-1.30061	0.374261	-0.300415	0.178936	-0.833924	-0.674804	-0.195248
Seita.1G007200.1	hormone metabolism.jasmonate.synthesis-degradation.allene oxidase synthase	not assigned	PF00067	AT4G15440.1	hydroperoxide lyase 1	139.119	168.303	153.45	105.549	157.327	89.9168	167.966	53.8423	42.1479	400.792	399.546	39.8042	69.8548	66.6623	120.595	186.566	139.641	32.2507	52.3854	58.814	153.624	117.598	87.9856	400.169	58.7738	148.934	47.8167	-0.663411	-0.847951	1.78189	-1.68522	0.22952	-1.94609	-0.18463	2.44537	-1.02195	0.892901	-1.2829	2.62973	-0.837163	1.07739	-1.09805	-3.46706	-1.55228
Seita.1G008100.1	not assigned.no ontology	not assigned	PF04367	AT2G20120.1	Protein of unknown function (DUF502)	42.9232	41.2599	41.7293	42.4278	34.8336	41.2272	27.2153	21.1473	16.8474	23.0326	10.0234	47.3517	40.3228	42.0613	13.8819	7.64	8.98658	40.3313	33.3576	39.5679	41.9708	39.4962	21.7367	16.528	43.2453	10.1695	37.7523	-0.361237	-0.936447	-0.959815	-0.249102	-1.77609	-0.404103	-0.575587	-0.599197	0.112175	-1.4161	-0.0428882	-0.0237617	0.687746	-0.839943	0.532693	0.711338	-0.81525
Seita.1G008600.1	protein.targeting.chloroplast	Protein modification	PF10502	AT3G24590.1	plastidic type i signal peptidase 1	49.3078	32.2342	39.8117	144.68	113.724	68.2272	93.021	73.6302	10.815	43.9174	23.587	74.6073	133.95	136.926	107.741	104.136	86.0215	127.236	182.155	147.544	40.4513	108.877	59.1554	33.7522	115.161	99.2996	152.312	1.1445	0.54312	0.113535	1.217	1.57204	1.66079	-0.601237	-1.03076	0.0724926	0.428044	0.516358	-0.429436	0.673729	1.02903	1.11754	1.10326	1.4581
Seita.1G008700.1	development.unspecified	not assigned	PF01171	AT3G24560.2	Adenine nucleotide alpha hydrolases-like superfamily protein	17.9505	12.3521	11.8706	25.5145	17.395	7.18538	22.2455	16.1441	7.05138	15.2099	9.46394	25.2015	18.3414	17.1064	15.0699	9.55705	12.3294	58.2346	78.9767	64.5339	14.0577	16.6983	15.147	12.3369	20.2164	12.3188	67.2484	-0.0329886	0.113703	0.199336	0.234986	0.0697262	1.99887	0.146785	0.232532	0.268142	0.102761	2.03264	0.0857286	0.121175	-0.0438909	1.88505	0.0352917	-0.129475
Seita.1G008800.1	cell.organisation	not assigned	PF00004,PF12796	AT3G24530.1	AAA-type ATPase family protein / ankyrin repeat family protein	42.6897	36.9007	43.8069	234.501	165.018	233.437	33.2818	31.2924	9.48365	24.5333	24.1851	16.9024	40.6203	33.8747	35.8405	35.373	37.4374	80.1797	60.9258	66.4082	41.1324	210.985	24.6859	24.3592	30.4658	36.217	69.1713	2.0818	-0.727831	-0.353195	-0.725431	0.0780701	0.499328	-2.80989	-2.43494	-2.80773	-2.00346	-1.58261	0.374337	0.00270141	0.805643	1.22741	-0.37188	0.431066
Seita.1G009000.1	RNA.processing	RNA processing	PF06220	AT4G03120.1	C2H2 and C2HC zinc fingers superfamily protein	93.0618	65.2123	80.2746	40.2297	48.9099	43.0577	47.4427	59.7125	71.0858	59.0569	48.6207	52.7136	42.0403	38.4317	136.87	102.748	128.412	37.4406	26.6239	47.1486	79.5162	44.0657	59.4137	53.8388	44.3952	122.677	37.0711	-1.11619	-0.388473	-0.164581	-1.12542	0.885278	-1.34685	0.727643	0.951402	-0.00921496	2.0014	-0.230746	0.223817	-0.736868	1.27368	-0.958304	-0.960633	1.04967
Seita.1G009100.1	amino acid metabolism.synthesis.aromatic aa.tryptophan.phosphoribosyanthranilate isomerase	Amino acid metabolism	PF00697	AT1G07780.3	phosphoribosylanthranilate isomerase 1	42.441	38.3055	44.3431	67.7376	85.6067	50.6044	17.3914	39.4658	94.1195	13.8397	14.73	38.0525	32.4597	50.5612	51.6671	48.8281	42.1669	71.7579	81.002	61.4863	41.6965	67.9829	50.3256	14.2848	40.3578	47.554	71.4154	0.427734	0.32037	-1.13593	-0.342373	0.457689	0.522855	-0.107279	-1.5643	-0.770289	0.030165	0.095145	-1.45618	-0.662825	0.137388	0.202405	0.79438	1.59275
Seita.1G009200.1	not assigned.no ontology	Cell cycle organisation	PF02453	AT4G11220.1	VIRB2-interacting protein 2	145.537	202.256	141.323	89.2362	104.559	104.629	152.683	119.756	209.486	124.232	89.3599	170.496	173.334	102.657	55.3736	66.5238	65.5107	266.266	210.687	205.142	163.039	99.4747	160.642	106.796	148.829	62.4694	227.365	-0.987511	-0.00958999	-0.232267	-0.426879	-1.12394	0.224329	0.977916	0.755147	0.560693	-0.136653	1.21193	-0.222677	-0.417287	-1.11434	0.233919	-0.194561	-0.891503
Seita.1G009500.1	not assigned.unknown	not assigned		AT1G64050.1		46.9037	44.1696	46.1859	30.8253	22.4828	28.4381	35.8002	47.1405	24.4675	48.8974	27.8572	69.4248	66.6666	76.9128	26.7394	25.3147	27.2186	77.4447	64.9186	68.4566	45.7531	27.2487	35.8028	38.3773	71.0014	26.4243	70.2733	-1.01961	-0.334363	0.124465	0.339114	-0.530426	0.366979	0.685136	1.14386	1.35913	0.4887	1.38695	0.458715	0.67358	-0.196146	0.701431	0.214549	-0.65458
Seita.1G009600.1	misc.calcineurin-like phosphoesterase family protein	Vesicle trafficking	PF12850	AT3G47810.2	Calcineurin-like metallo-phosphoesterase superfamily protein	203.776	232.402	204.578	74.2785	95.2595	82.4522	145.51	136.165	162.043	73.2799	86.274	146.318	119.364	118.309	176.74	168.841	172.137	159.895	144.919	152.462	213.585	83.9967	147.906	79.777	127.997	172.572	152.426	-1.61848	-0.514849	-1.00927	-1.03339	-0.0469061	-0.741605	1.10359	0.60898	0.585168	1.57145	0.876959	-0.494458	-0.518504	0.46791	-0.226722	-0.0239408	0.962256
Seita.1G011000.1	#N/A	Cell cycle organisation		AT5G53280.1	plastid division1	12.0251	8.83258	13.8408	17.7871	18.0911	20.0754	14.9486	7.5599	2.50428	24.4209	9.92789	17.6359	6.96146	13.6117	9.3542	12.4088	9.49889	7.93328	3.21976	2.06824	11.5661	18.6512	8.33759	17.1744	12.7363	10.4206	4.40709	0.414805	-0.469927	0.929783	-0.15149	0.115612	-1.61003	-0.885273	0.516227	-0.56675	-0.298789	-2.02765	1.39904	0.319034	0.585013	-1.13947	-1.08223	-0.813349
Seita.1G011500.1	RNA.processing.ribonucleases	RNA processing	PF12706	AT1G74700.1	tRNAse Z1	45.2842	32.7143	49.4251	26.0931	35.6744	25.9805	13.6219	16.448	9.69857	9.28256	11.2837	15.7177	15.5107	14.2494	13.1114	10.2783	9.79434	42.0392	54.264	35.3811	42.4745	29.2493	13.2562	10.2831	15.1593	11.0613	43.8948	-0.806566	-1.65434	-1.63496	-1.76868	-1.66935	-0.203251	-0.848658	-0.829812	-0.962635	-0.864045	0.603494	0.0184599	-0.11337	-0.015778	1.4519	-0.131787	-0.0341988
Seita.1G011900.2	not assigned.no ontology.BTB/POZ domain-containing protein	Protein homeostasis	PF07707,PF00651	AT3G61600.1	POZ/BTB containin G-protein 1	41.9117	50.01	35.52	61.1137	74.622	57.7397	31.7346	28.0257	20.6702	54.9137	54.1788	36.0256	32.0453	38.7699	26.4004	25.1793	26.9789	38.9193	33.0174	34.9577	42.4805	64.4918	26.8102	54.5463	35.6136	26.1862	35.6315	0.326808	-0.652435	0.758095	-0.547879	-0.438286	-0.505515	-0.97947	0.431576	-0.87491	-0.765199	-0.832526	1.41026	0.104809	0.213941	0.147139	-1.3061	-1.19592
Seita.1G012100.1	protein.degradation.ubiquitin.E3.SCF.FBOX	Protein homeostasis	PF12937	AT3G61590.2	Galactose oxidase/kelch repeat superfamily protein	15.3167	10.4448	18.2965	5.81198	7.29703	9.8799	22.3346	40.8081	48.5067	20.0463	17.8848	73.9027	46.4926	30.1402	10.0252	6.67361	6.99129	37.2496	30.1535	36.5773	14.686	7.66297	37.2165	18.9655	50.1785	7.89671	34.6601	-1.19239	1.37235	0.760982	1.4791	-0.626976	0.982576	2.5654	1.95302	2.67341	0.563534	2.17658	-0.610604	0.105955	-1.99863	-0.390459	0.716909	-1.38629
Seita.1G012200.1	stress.abiotic.heat	not assigned	PF02179	AT2G46240.1	BCL-2-associated athanogene 6	27.7677	32.2569	22.0162	50.0226	24.3797	36.707	55.3214	67.177	104.468	7.29938	12.1617	4.76327	31.3183	10.8175	32.3691	16.5817	21.5247	69.6362	22.834	21.5342	27.3469	37.0364	75.6555	9.73052	15.633	23.4918	38.0015	0.152416	1.49515	-1.06086	-1.09419	0.034479	0.23672	1.34314	-1.21421	-1.24724	-0.117871	0.0843342	-2.55551	-2.58975	-1.4603	-1.25881	-0.0318193	1.09434
Seita.1G012400.1	protein.synthesis.ribosomal protein.prokaryotic.chloroplast.50S subunit.L21	Protein biosynthesis	PF00829	AT1G35680.1	Ribosomal protein L21	267.421	215.468	283.208	374.71	398.332	198.76	303.219	405.482	32.1106	441.535	411.143	595.711	660.053	499.821	420.162	353.914	314.812	296.438	307.442	295.561	255.366	323.934	246.937	426.339	585.195	362.963	299.814	0.0604263	-0.0329989	1.14235	0.905869	0.778214	-0.0202505	-0.0934266	1.08197	0.845466	0.717822	-0.0806797	1.17534	0.938869	0.811209	0.0127498	-0.236553	-0.364125
Seita.1G012500.2	stress.biotic	not assigned		AT1G64140.1		39.6591	36.9139	35.8794	82.4468	62.367	75.3008	82.4751	83.4196	26.1979	54.0655	40.4343	33.8298	26.5406	34.4099	66.4554	52.6961	67.5619	33.1772	37.817	43.3209	37.4841	73.3716	64.0308	47.2499	31.5934	62.2378	38.105	0.692018	0.777998	0.720547	-0.537918	0.984888	-0.230246	0.0861782	0.0289039	-1.23026	0.293267	-0.922461	-0.0572476	-1.31611	0.207057	-1.00842	-1.2586	0.264236
Seita.1G012600.1	#N/A	not assigned		AT5G41761.1		5.24356	57.2705	6.09882	11.3158	16.1365	15.4223	63.5032	44.1771	67.6131	24.6075	39.7467	27.516	12.6133	22.9012	9.42131	11.8874	10.303	52.1554	39.1599	51.5558	22.871	14.2915	58.4311	32.1771	21.0102	10.5372	47.6237	-0.971365	1.32653	0.89125	-0.445742	-0.875665	0.771311	2.29831	1.86261	0.526027	0.0944534	1.74346	-0.434806	-1.77274	-2.20175	-0.555641	-1.33733	-1.76547
Seita.1G012700.3	cell.organisation	not assigned	PF12796,PF13857	AT3G01750.1	Ankyrin repeat family protein	60.2947	59.1573	60.4521	90.2952	88.4118	87.0068	60.5621	72.0998	36.4006	18.0924	25.5904	30.4549	32.0011	32.3499	32.0087	28.4541	27.0328	40.4127	52.7704	55.6797	59.968	88.5713	56.3542	21.8414	31.602	29.1652	49.6209	0.287656	-0.0737106	-1.04368	-1.21495	-0.77551	-0.52879	-0.36138	-1.33174	-1.50296	-1.06337	-0.816591	-0.969967	-1.14121	-0.701803	-0.455061	-0.170556	0.26806
Seita.1G013100.1	not assigned.unknown	not assigned				13.1951	22.8187	24.705	2.84412	0.80519	2.45294	6.01508	8.11707	1.70867	5.96486	11.031	5.15224	1.83038	6.47617	0.88794	1.53313	0.901674	1.46716	2.096	2.24397	20.2396	2.03408	5.28027	8.49793	4.48627	1.10758	1.93571	-3.51434	-1.90945	-0.837485	-2.44211	-3.80963	-3.56	1.60224	2.66992	1.0769	-0.314761	-0.0466039	1.06941	-0.530048	-1.90176	-1.64806	-1.60116	-2.9559
Seita.1G013300.1	not assigned.no ontology.hydroxyproline rich proteins	Photosynthesis		AT4G01050.1	thylakoid rhodanese-like	236.481	160.695	278.211	146.026	110.529	138.827	129.97	125.65	39.6448	333.932	312.853	115.361	179.441	160.914	231.817	200.489	200.807	113.384	182.471	163.119	225.129	131.794	98.4217	323.392	151.905	211.037	152.991	-1.04487	-1.18669	0.926567	-0.859874	0.173793	-0.813092	-0.14192	1.97143	0.185016	1.21861	0.231791	2.11314	0.326921	1.36039	0.373689	-1.78645	-0.752737
Seita.1G013900.1	not assigned.unknown	Phytohormone action	PF10604	AT5G53160.2	regulatory components of ABA receptor 3	299.106	282.753	247.653	188.29	206.647	135.257	330.137	383.565	185.096	611.21	763.655	193.058	141.221	252.68	127.592	117.577	109.003	68.3589	110.525	129.631	276.504	176.731	299.599	687.432	195.653	118.057	102.838	-0.922142	0.133805	1.73807	-0.794143	-0.957935	-1.68492	1.05595	2.66024	0.128011	-0.0359037	-0.762854	1.60427	-0.927952	-1.09173	-1.81873	-2.53225	-2.69585
Seita.1G014000.1	protein.degradation.ubiquitin.E3.RING	not assigned	PF13920,PF00642	AT1G01350.1	Zinc finger (CCCH-type/C3HC4-type RING finger) family protein	42.737	57.4046	45.5959	20.8985	18.5121	15.3806	30.614	24.7735	30.2465	31.1393	19.3882	25.3724	22.0337	23.4994	33.7998	51.3427	41.0038	26.8339	26.9544	34.2835	48.5792	18.2638	28.5446	25.2637	23.6352	42.0488	29.3572	-1.68488	-0.756188	-0.561527	-1.33176	0.0562707	-0.981958	0.928424	1.12259	0.353374	1.74058	0.70323	0.194399	-0.575294	0.81223	-0.225533	-0.769632	0.617545
Seita.1G014100.1	protein.postranslational modification	not assigned	PF00481	AT5G53140.1	Protein phosphatase 2C family protein	18.6762	18.301	17.4461	25.7749	22.6769	18.2398	16.1642	9.1422	21.0359	13.5206	7.80135	21.6944	45.3362	42.2122	14.132	12.7216	24.5308	19.9534	23.0732	28.767	18.1411	22.2305	15.4474	10.661	36.4143	17.1281	23.9312	0.0155689	-0.218448	-0.378631	0.706369	0.163763	0.143456	-0.234171	-0.394585	0.691086	0.148325	0.127954	-0.160337	0.924967	0.382061	0.362043	1.08518	0.541838
Seita.1G014200.1	transport.cyclic nucleotide or calcium regulated channels	Solute transport	PF00027,PF00520	AT5G53130.1	cyclic nucleotide gated channel 1	27.9901	22.7202	25.1123	18.0351	11.8241	16.3732	19.257	13.4482	10.2013	21.9172	17.9029	24.7614	27.8187	41.9189	11.0288	9.52124	17.2953	23.9949	12.8699	17.831	25.2742	15.4108	14.3022	19.9101	31.4997	12.6151	18.232	-0.981446	-0.806991	0.0498223	0.0234445	-0.743639	-0.716088	0.173923	1.03085	1.00548	0.236775	0.265493	0.856242	0.830976	0.0629008	0.0913875	-0.0264194	-0.792711
Seita.1G014500.1	polyamine metabolism.synthesis.spermidine synthase	Polyamine metabolism	PF01564	AT5G53120.1	spermidine synthase 3	101.833	130.778	89.213	276.93	163.816	188.561	92.365	106.414	168.764	70.0458	64.8783	277.204	235.024	198.994	98.5613	97.621	89.6118	553.417	274.481	253.989	107.275	209.769	122.514	67.462	237.074	95.2647	360.629	0.678248	0.218283	-0.272631	0.848331	0.0926092	1.50391	-0.45994	-0.950885	0.170088	-0.585582	0.825706	-0.490886	0.630021	-0.125653	1.28561	1.12096	0.365178
Seita.1G014600.1	protein.synthesis.ribosome biogenesis.BRIX	Protein biosynthesis	PF04427	AT3G23620.1	Ribosomal RNA processing Brix domain protein	79.9334	80.4023	74.8406	131.398	90.9423	103.431	72.0043	112.158	85.0327	48.0719	28.6511	124.817	174.093	119.951	130.412	119.972	117.464	173.595	129.344	120.451	78.3921	108.591	89.7315	38.3615	139.62	122.616	141.13	0.189632	0.225481	-0.653188	0.539308	0.908984	0.599159	0.035882	-0.842977	0.349708	0.719492	0.409569	-0.878625	0.313791	0.683526	0.373646	1.19264	1.56183
Seita.1G016000.1	misc.GDSL-motif lipase	not assigned	PF00657	AT5G45910.1	GDSL-like Lipase/Acylhydrolase superfamily protein	79.6005	75.3309	70.8968	75.6527	118.488	165.181	40.52	28.8624	60.52	27.2134	35.3134	28.6162	56.6552	63.3014	41.6646	56.21	231.714	14.4695	72.0309	65.9371	75.2761	119.774	43.3008	31.2634	49.5243	109.863	50.8125	0.414942	-0.777537	-0.843411	-0.899726	0.74094	-0.833163	-1.19264	-1.25857	-1.31488	0.326148	-1.2483	-0.0660457	-0.122007	1.51832	-0.0554686	-0.0559097	1.58395
Seita.1G016500.1	PS.lightreaction.cytochrome b6/f.iron sulfur subunit	Photosynthesis	PF00355,PF08802	AT4G03280.1	photosynthetic electron transfer C	1223.81	1228.66	1491.76	1003.85	1023.48	1092.63	1700.82	1377.37	314.42	2615.59	2842.12	1202.97	1709.71	930.54	2776.62	3382.43	2311.29	657.814	1278.51	1220.24	1314.74	1039.99	1130.87	2728.85	1281.07	2823.45	1052.19	-0.612499	-0.230463	1.46329	-0.331212	1.38226	-0.586891	0.382034	2.07579	0.281291	1.99477	0.0256084	1.69375	-0.100747	1.61272	-0.356426	-1.79451	-0.0810264
Seita.1G016700.1	protein.degradation.ubiquitin.E3.RING	Protein homeostasis	PF13639	AT2G20030.1	RING/U-box superfamily protein	9.50507	4.66382	7.40571	1.61093	2.55396	3.33447	9.02029	5.99216	0	5.71538	7.59691	2.01459	5.96418	7.9966	3.94245	2.45811	0.889652	1.71847	5.37037	8.76116	7.19153	2.49979	5.00415	6.65615	5.32512	2.43007	5.28334	-1.73526	-0.509087	0.296522	-0.709749	-1.25565	-0.684639	1.22498	2.0286	1.02916	0.47156	1.05363	0.804475	-0.199554	-0.747308	-0.174588	-1.00592	-1.54638
Seita.1G016800.1	#N/A	Protein homeostasis				15.0131	23.8345	13.5936	2.35656	4.33652	6.43605	18.8911	16.1161	2.38502	15.8703	17.8193	5.83761	14.8133	13.2409	4.20404	6.65385	2.84604	4.20639	5.77816	9.58844	17.4804	4.37638	12.4641	16.8448	11.2973	4.56798	6.52433	-2.23552	-0.490275	0.346126	-0.923061	-1.64478	-1.66478	1.74472	2.57946	1.31494	0.585548	0.571732	0.835951	-0.432339	-1.15475	-1.17406	-1.26892	-1.98732
Seita.1G017600.2	minor CHO metabolism.others	not assigned	PF00248	AT1G04420.1	NAD(P)-linked oxidoreductase superfamily protein	23.0641	18.641	21.1053	38.0421	34.339	17.4351	87.9857	26.776	12.244	48.9385	30.6597	32.5997	37.4691	22.2009	11.0095	10.5229	7.4532	40.9738	50.8756	33.6596	20.9368	29.9387	42.3352	39.7991	30.7565	9.66188	41.8364	0.231803	0.969796	1.30011	0.265524	-0.836526	0.745531	0.738401	1.06908	0.033724	-1.069	0.51391	0.330734	-0.704708	-1.80591	-0.22465	-1.03541	-2.13493
Seita.1G017600.3	minor CHO metabolism.others	not assigned	PF00248	AT1G04420.1	NAD(P)-linked oxidoreductase superfamily protein	8.37942	4.45413	6.75125	2.97402	2.80655	2.84997	17.212	2.48937	1.51966	16.116	13.9076	15.289	14.8133	10.5743	8.60261	6.79011	5.86538	10.0755	18.257	24.0783	6.52827	2.87685	7.07369	15.0118	13.5589	7.08603	17.4702	-1.41026	0.0940052	1.58056	0.757404	0.37872	1.15103	1.50429	2.9903	2.17231	1.7864	2.56575	1.48666	0.663149	0.284867	1.05679	-0.826445	-1.20035
Seita.1G019200.1	RNA.transcription	RNA biosynthesis	PF02268,PF02751	AT4G24440.2	transcription initiation factor IIA gamma chain / TFIIA-gamma (TFIIA-S)	4.13205	4.83212	2.85358	32.6324	15.5313	13.0523	4.4632	0	1.08001	8.13684	11.4582	7.83341	2.0614	13.2436	27.127	12.0998	16.0688	27.0705	9.1917	20.7746	3.93925	20.4053	1.84774	9.79751	7.71279	18.4319	19.0123	2.05011	-1.04967	1.69486	0.656495	2.44164	1.99326	-3.10412	-0.348917	-1.39518	0.398007	-0.0566332	2.73936	1.71087	3.48695	3.04693	-1.04378	0.745429
Seita.1G019300.1	RNA.processing.RNA helicase	not assigned	PF04851,PF00271	AT5G19210.2	P-loop containing nucleoside triphosphate hydrolases superfamily protein	32.7538	22.5035	30.8035	42.5118	32.5997	21.0429	44.8568	22.879	8.39529	36.1633	18.3225	32.4852	31.3119	27.6549	44.9002	43.017	38.0326	61.8207	42.2449	49.9749	28.6869	32.0515	25.377	27.2429	30.484	41.9833	51.3469	-0.120411	-0.187806	0.298544	-0.200227	0.81768	0.592219	-0.0674761	0.419081	-0.0798438	0.938354	0.712837	0.486253	-0.0123331	1.0054	0.78009	-0.498883	0.51889
Seita.1G019700.2	#N/A	Cell wall organisation	PF04652,PF14288,PF02364	AT3G14570.1	glucan synthase-like 4	3.14831	3.62264	4.09263	17.7434	4.53354	8.35481	8.15388	0.742703	4.53391	2.34585	3.90024	4.68549	3.32913	3.71967	1.28002	2.21009	3.41202	7.35125	11.5648	13.5524	3.62119	10.2106	4.47683	3.12304	3.91143	2.30071	10.8228	1.1841	0.294123	0.181154	-0.176875	-0.383597	1.29533	-0.888995	-1.00043	-1.36373	-1.56736	0.111549	-0.112021	-0.471915	-0.67682	1.00028	-0.358423	-0.561842
Seita.1G019900.1	protein.folding	Cytoskeleton organisation	PF01920	AT1G29990.1	prefoldin 6	124.609	151.626	125.798	17.7305	17.8475	14.7255	138.644	111.113	91.2272	67.4964	51.7235	73.8658	74.0146	110.681	98.5613	104.961	96.7936	92.3035	57.12	67.7046	134.011	16.7678	113.661	59.61	86.187	100.105	72.376	-3.26806	-0.23551	-0.782882	-0.936783	-0.157372	-1.13965	3.03249	2.4843	2.33216	3.10984	2.12912	-0.547391	-0.701244	0.0781175	-0.904114	-0.153685	0.625404
Seita.1G020100.1	transport.potassium	Solute transport	PF07885,PF00027,PF11834	AT5G46240.1	potassium channel in Arabidopsis thaliana 1	95.2185	66.0745	122.487	107.97	18.0032	82.5399	41.4013	38.5208	24.618	102.458	33.5344	57.8769	18.1005	27.4953	138.843	95.9096	115.643	61.1452	102.402	106.458	94.5934	69.5045	34.8467	67.9962	34.4909	116.798	90.0019	-0.729733	-1.42748	-0.138863	-1.73979	0.561482	-0.331035	-0.698058	0.590763	-1.0103	1.29119	0.398749	1.28827	-0.311966	1.98867	1.09673	-1.60062	0.700227
Seita.1G020400.1	not assigned.unknown	Protein homeostasis		AT1G78420.1	RING/U-box superfamily protein	19.4952	20.7643	19.461	33.0525	17.5129	23.7118	11.7047	9.61896	12.1764	5.39148	7.1508	10.369	13.5581	11.7187	6.44192	7.6005	8.94013	20.1453	23.1265	17.7441	19.9068	24.759	11.1667	6.27114	11.8819	7.66085	20.3386	0.0362639	-0.814826	-1.25652	-1.02972	-1.10916	-0.221014	-0.851742	-1.29446	-1.06673	-1.14657	-0.257414	-0.442343	-0.214164	-0.294896	0.594419	0.229189	0.147237
Seita.1G020500.1	protein.degradation.ubiquitin.ubiquitin protease	Protein homeostasis	PF01753,PF13423	AT1G17110.1	ubiquitin-specific protease 15	32.7903	24.8238	31.3176	34.4017	31.6678	37.133	27.6553	17.9087	14.4127	15.8831	14.0929	32.9417	42.052	32.4768	17.6038	11.6267	16.7493	32.1096	34.426	37.7367	29.6439	34.4008	19.9922	14.988	35.8235	15.3266	34.7574	-0.0567663	-0.557201	-0.584861	-0.018017	-0.690332	-0.0226311	-0.500707	-0.528521	0.0387641	-0.633998	0.0341456	-0.0279451	0.539474	-0.133366	0.53482	0.567286	-0.105319
Seita.1G020500.2	protein.degradation.ubiquitin.ubiquitin protease	Protein homeostasis	PF13423	AT1G17110.1	ubiquitin-specific protease 15	37.5328	37.0698	39.298	18.0147	14.1233	25.1778	26.5659	15.4261	8.61686	12.1221	13.5441	21.6893	17.123	18.1751	12.52	11.9584	10.2791	17.6238	18.4491	19.4611	37.9669	19.1053	16.8696	12.8331	18.9958	11.5858	18.5113	-1.25699	-1.16412	-1.15986	-1.28665	-1.44286	-1.28457	0.0922874	0.0959073	-0.0296435	-0.187257	-0.0276492	0.00367584	-0.121918	-0.279218	-0.119914	-0.125526	-0.282561
Seita.1G020600.1	RNA.RNA binding	not assigned	PF07145,PF00076	AT3G14450.1	CTC-interacting domain 9	59.2956	69.2074	53.7277	87.4227	80.6072	97.4456	45.6499	39.974	125.929	38.0497	17.9197	50.5965	80.567	51.9962	46.9979	47.7609	58.4971	154.022	158.242	142.732	60.7436	88.4918	70.5177	27.9847	61.0532	51.0853	151.665	0.268627	0.244205	-0.75286	-0.28709	0.00409715	1.0638	-0.0243769	-1.02172	-0.55581	-0.264493	0.79526	-0.997002	-0.53134	-0.240067	0.81955	0.466097	0.756687
Seita.1G020700.1	not assigned.unknown	C4	PF00311	AT3G14940.1	phosphoenolpyruvate carboxylase 3	143.395	115.234	99.9035	173.273	98.3211	136.293	87.6954	67.1859	164.955	95.9684	68.1392	143.476	126.604	123.098	841.447	586.769	591.086	120.147	107.657	106.454	119.511	135.963	106.612	82.0538	131.059	673.101	111.42	-0.0891922	-0.135051	-0.152904	-0.153335	2.76248	-0.346171	-0.0458733	-0.0637406	-0.0641478	2.85181	-0.257005	-0.0178681	-0.0182682	2.89751	-0.211105	-0.000396243	2.91517
Seita.1G020900.1	#N/A	Protein translocation				20.2677	17.2375	22.3949	15.041	18.5813	7.86199	29.9159	7.4708	12.2548	15.5578	20.8893	12.0934	14.321	8.87013	16.3835	14.2563	14.7884	10.3207	11.4268	12.6282	19.9667	13.8281	16.5472	18.2236	11.7615	15.1427	11.4586	-0.801847	-0.281882	0.277579	-1.04674	-0.137388	-1.04641	0.519765	1.0792	-0.245075	0.663876	-0.24484	0.559254	-0.764634	0.144333	-0.764327	-1.32393	-0.414626
Seita.1G021500.1	RNA.regulation of transcription.G2-like transcription factor family	not assigned	PF00249	AT2G38300.1	myb-like HTH transcriptional regulator family protein	5.70352	3.28601	4.23529	3.18208	2.16208	3.2933	7.07626	1.3524	1.65117	2.05629	5.19483	1.03243	3.6678	7.74079	4.64912	1.60544	3.46209	5.35786	7.91822	6.35792	4.40827	2.87916	3.35994	3.62556	4.147	3.23888	6.54467	-0.856256	-0.376437	0.12319	-0.370678	-0.181487	0.311424	0.478591	0.977726	0.487394	0.671834	1.17064	0.498367	0.00698524	0.193939	0.688856	-0.493555	-0.303487
Seita.1G021900.1	signalling.receptor kinases.DUF 26	Protein modification	PF13855,PF07714	AT5G45800.1	Leucine-rich repeat protein kinase family protein	28.4732	35.9573	24.2317	23.887	19.1097	17.1015	33.1573	19.4745	22.1917	14.5054	10.0234	14.5663	16.4654	19.3606	14.5467	22.1692	32.7841	5.95101	15.5499	15.1419	29.5541	20.0328	24.9412	12.2644	16.7974	23.1667	12.2143	-0.836418	-0.241894	-0.876606	-1.1052	-0.101115	-1.52352	0.594403	-0.04118	-0.268922	0.734911	-0.687666	-0.634796	-0.863168	0.140683	-1.28149	-0.227427	0.774876
Seita.1G023300.1	protein.postranslational modification	Phytohormone action	PF07714	AT4G18710.1	Protein kinase superfamily protein	160.835	130.513	151.493	259.625	240.023	239.132	128.737	82.0682	151.021	67.4502	74.8688	101.623	117.069	154.973	63.7891	58.2784	75.3688	186.251	169.748	150.185	147.614	246.26	120.609	71.1595	124.555	65.8121	168.728	0.46558	-0.27816	-0.639128	-0.538941	-0.907189	-0.0549993	-0.743764	-1.10478	-1.00459	-1.37286	-0.520608	-0.360992	-0.260753	-0.629047	0.223183	0.10032	-0.267992
Seita.1G023400.1	protein.postranslational modification.kinase.receptor like cytoplasmatic kinase VII	Protein modification	PF08263,PF13855,PF00069	AT5G45780.1	Leucine-rich repeat protein kinase family protein	29.8005	30.1692	25.5692	43.4926	17.8052	44.9768	12.1368	13.3269	4.63417	12.9379	9.10833	104.806	92.4147	80.4286	14.7334	7.74862	9.88821	47.8882	43.9824	39.5744	28.513	35.4249	10.0326	11.0231	92.5496	10.7901	43.815	0.0375853	-1.48384	-0.97541	1.40376	-1.13661	0.36742	-1.5225	-1.0138	1.36646	-1.17503	0.329936	0.507251	2.88874	0.346247	1.85225	2.37979	-0.160882
Seita.1G023500.1	amino acid metabolism.synthesis.central amino acid metabolism.aspartate.aspartate aminotransferase	C4	PF00155	AT2G30970.2	aspartate aminotransferase 1	21.171	16.1385	12.4185	24.1494	25.7697	25.9014	33.6181	38.9893	63.8965	11.2068	7.77781	123.745	153.5	119.589	76.2131	54.1203	70.7584	338.758	267.776	301.308	16.576	25.2735	45.5013	9.49229	132.278	67.0306	302.614	0.338554	1.482	-0.407083	2.70034	2.26575	3.93538	1.14412	-0.745965	2.3623	1.92831	3.59747	-1.88832	1.2176	0.784323	2.45273	3.10735	2.67107
Seita.1G023600.1	misc.nitrilases	Enzyme classification	PF08031,PF01565	AT5G44400.1	FAD-binding Berberine family protein	12.5221	8.8607	10.7001	25.1351	28.1531	20.4955	10.5422	5.56415	1.7298	13.2002	12.351	7.26884	10.1728	10.0547	1.40802	1.82333	4.28939	7.06683	13.9188	13.5106	10.6943	24.5946	5.94538	12.7756	9.16545	2.50691	11.4987	0.920805	-0.825681	0.646554	-0.508165	-1.79013	-0.147249	-1.74768	-0.272926	-1.43018	-2.71494	-1.06876	1.47082	0.318847	-0.965387	0.679568	-1.15514	-2.42973
Seita.1G023800.1	protein.synthesis.ribosomal protein.eukaryotic.60S subunit.L10	Protein biosynthesis	PF00252	AT1G26910.1	Ribosomal protein L16p/L10e family protein	31.1992	22.7439	24.624	0.433191	34.5843	0	69.1316	142.304	206.355	93.7255	37.2572	36.8687	31.2512	40.8225	120.497	133.081	145.857	90.2438	42.313	47.4677	26.189	11.6725	139.263	65.4914	36.3141	133.145	60.0082	-1.41042	2.46108	1.66813	0.181928	2.60731	0.957553	3.87199	3.07844	1.59337	4.01754	2.36906	-0.792371	-2.27973	0.146707	-1.50403	-1.48693	0.938944
Seita.1G024300.1	protein.degradation.ubiquitin.E3.RING	not assigned	PF00514,PF04564	AT1G29340.1	plant U-box 17	19.3167	11.4439	13.6061	15.1527	17.9354	11.996	30.4413	15.0244	31.1542	6.69081	10.9002	13.9713	9.34474	15.8326	27.8825	30.602	47.4091	4.19403	10.6669	14.2142	14.7889	15.028	25.5399	8.79552	13.0495	35.2979	9.69171	-0.244973	0.794471	-0.333212	-0.465448	1.50091	-0.853432	1.03993	-0.0888306	-0.220645	1.74659	-0.609074	-1.12711	-1.26043	0.706862	-1.64832	-0.131472	1.8325
Seita.1G024400.1	not assigned.no ontology	not assigned	PF01436	AT3G14860.1	NHL domain-containing protein	10.1078	10.4453	10.2079	19.5248	23.7483	18.5322	27.6559	31.4489	46.8332	18.2701	2.11669	17.6798	17.1298	17.8397	22.5443	25.2531	27.0553	6.49839	5.02121	6.5703	10.2536	20.6018	35.3127	10.1934	17.5498	24.9509	6.02997	0.7264	1.79633	0.342955	0.477034	1.5306	-1.00312	1.07114	-0.382469	-0.249563	0.805968	-1.73141	-1.45208	-1.32058	-0.264677	-2.80048	0.133209	1.18646
Seita.1G024600.1	RNA.regulation of transcription.unclassified	not assigned	PF01363,PF04366	AT1G29800.2	RING/FYVE/PHD-type zinc finger family protein	15.3798	14.0316	9.95602	23.9973	29.5907	15.6375	17.9006	22.616	33.3745	9.13119	9.1205	22.0375	15.9776	16.4635	5.42004	4.24723	7.95945	19.2614	23.1711	28.8863	13.1225	23.0752	24.6304	9.12584	18.1595	5.87557	23.7729	0.535611	0.927822	-0.124201	0.176756	-0.891	0.599378	0.392841	-0.659706	-0.359088	-1.4276	0.063831	-1.05132	-0.751727	-1.81818	-0.329027	0.30104	-0.765222
Seita.1G024700.3	not assigned.unknown	RNA processing	PF06003	AT2G02570.2	nucleic acid binding;RNA binding	181.922	192.599	229.024	190.909	172.161	201.952	246.357	82.2903	143.101	148.739	93.5513	143.438	128.859	170.562	188.863	204.64	189.828	200.996	244.663	202.988	201.182	188.34	157.249	121.145	147.62	194.444	216.216	-0.371531	-0.380454	-0.360399	-0.745889	0.214875	-0.15442	-0.00894969	0.0110806	-0.374383	0.5864	0.217122	0.0200279	-0.365405	0.595304	0.226058	-0.385415	0.575221
Seita.1G026100.1	gluconeogenesis / glyoxylate cycle.citrate synthase	Lipid metabolism	PF00285	AT2G42790.1	citrate synthase 3	77.0356	80.1558	58.1409	164.559	265.553	164.251	88.3156	70.8646	267.89	55.7968	51.5078	170.722	120.151	109.731	62.7115	58.4204	73.9628	162.101	159.81	141.337	71.7775	198.121	142.357	53.6523	133.535	65.0315	154.416	1.19408	1.02172	-0.0190904	0.605226	0.113167	0.853353	-0.17224	-1.21309	-0.58891	-1.08079	-0.340744	-1.04067	-0.416625	-0.908437	-0.168481	0.624267	0.132224
Seita.1G026200.1	not assigned.unknown	not assigned	PF08312	AT3G49601.1		44.2351	35.5694	39.4522	44.3625	32.556	43.747	51.8077	41.7887	50.9306	58.8361	37.8174	105.494	96.7805	92.6862	34.6393	27.5613	36.408	85.9051	83.384	95.5981	39.7522	40.2219	48.1757	48.3268	98.3202	32.8696	88.2958	-0.255025	0.290981	0.664906	1.01388	-0.0167197	0.897758	0.546081	0.920099	1.26915	0.238236	1.15301	0.374003	0.722803	-0.307626	0.606697	0.348585	-0.681392
Seita.1G027400.1	protein.postranslational modification	not assigned	PF12799	AT5G19680.1	Leucine-rich repeat (LRR) family protein	30.7682	29.9262	29.8381	56.361	87.6423	93.4243	20.4968	25.966	43.1202	16.2365	10.9547	76.0974	81.4734	84.1348	22.2167	26.2705	28.303	63.7741	55.5037	43.3562	30.1775	79.1425	29.861	13.5956	80.5685	25.5967	54.2113	1.12468	0.0117338	-0.758833	1.11973	0.0223259	0.593702	-1.11293	-1.88385	-0.00497606	-1.10211	-0.531051	-0.770537	1.10798	0.0105939	0.581958	1.87894	0.780595
Seita.1G028000.2	transport.sugars	Solute transport	PF07690,PF00083	AT4G35300.1	tonoplast monosaccharide transporter2	135.994	146.662	101.248	581.41	321.961	517.526	193.707	364.859	383.573	167.833	83.4921	325.188	482.569	510.002	484.549	422.078	704.894	371.273	314.7	346.677	127.968	473.632	314.046	125.662	439.253	537.174	344.217	1.60858	1.33876	0.333639	1.48203	2.31047	1.17559	-0.269738	-1.27484	-0.126564	0.702082	-0.433003	-1.00503	0.143178	0.971781	-0.163253	1.14829	1.9767
Seita.1G028300.1	protein.synthesis.ribosomal protein.eukaryotic.40S subunit.S24	Protein biosynthesis	PF01282	AT5G28060.1	Ribosomal protein S24e family protein	84.5657	91.9888	106.261	52.6704	49.4929	52.4064	76.6331	181.658	262.41	105.964	52.627	318.278	207.831	83.1569	321.753	262.973	252.753	222.958	111.931	143.053	94.2719	51.5232	173.567	79.2955	203.089	279.16	159.314	-1.14767	0.927996	0.105397	0.817825	1.82659	0.507583	2.07574	1.25293	1.96575	2.97424	1.65546	-0.822502	-0.110266	0.898665	-0.420495	0.712356	1.721
Seita.1G028700.1	signalling.receptor kinases.leucine rich repeat XI	Protein modification	PF08263,PF00560,PF12799,PF13855,PF00069	AT5G25930.1	Protein kinase family protein with leucine-rich repeat domain	102.248	42.5391	87.4834	99.4478	25.7765	18.6167	35.3784	10.1465	2.51791	81.9286	41.8517	11.4589	17.5607	17.6141	106.463	77.9037	80.477	5.22226	12.3566	23.2754	77.4235	47.947	16.0143	61.8901	15.5446	88.2813	13.6181	-0.9912	-2.29813	0.050991	-2.5885	0.464849	-2.74809	-1.30781	1.04205	-1.59801	1.45595	-1.75779	2.34815	-0.289396	2.76216	-0.449104	-2.63876	0.413772
Seita.1G028900.1	not assigned.unknown	not assigned		AT5G03890.1		55.8628	51.5936	43.8028	26.6063	13.6525	14.8198	38.3043	28.784	40.379	18.5963	33.4377	49.3417	48.5549	37.24	16.6918	22.6445	21.7929	17.9021	10.4898	10.963	50.4197	18.3596	35.8225	26.017	45.0455	20.3764	13.1183	-1.73017	-0.477662	-0.527913	-0.451185	-1.03874	-2.17904	1.25235	1.2015	1.27958	0.690414	-0.449274	-0.0503909	0.0266247	-0.561183	-1.7012	0.0770445	-0.510475
Seita.1G029000.5	RNA.processing	RNA processing	PF01909,PF04926,PF04928	AT2G25850.4	poly(A) polymerase 2	64.7186	45.495	62.3332	84.9054	49.7915	83.2862	38.3529	22.3509	30.4361	35.1118	18.5698	28.7132	56.2925	63.9515	26.4269	20.8223	32.8076	57.9516	68.0881	71.0705	57.5156	72.6611	30.38	26.8408	49.6524	26.6856	65.7034	0.0649386	-0.910316	-0.718468	-0.504614	-0.851178	-0.0596134	-0.975517	-0.783667	-0.569666	-0.916386	-0.124572	0.191567	0.405987	0.0589051	0.850945	0.214223	-0.1326
Seita.1G030300.1	not assigned.no ontology	not assigned	PF08282,PF02130	AT2G25870.1	haloacid dehalogenase-like hydrolase family protein	18.5646	15.8748	14.4929	51.259	37.7471	40.4482	35.7334	15.0658	6.7531	42.7717	22.8008	36.7963	42.7818	42.7107	30.4543	26.4508	30.6443	20.9387	45.0899	40.7378	16.3108	43.1514	19.1841	32.7862	40.7629	29.1831	35.5888	1.122	0.219559	1.37466	1.02459	1.09365	0.863776	-0.902264	0.253955	-0.0974706	-0.0272736	-0.258259	1.15523	0.80485	0.874203	0.644055	-0.351383	-0.280978
Seita.1G030400.1	not assigned.no ontology.pentatricopeptide (PPR) repeat-containing protein	RNA processing	PF13812,PF01535,PF13041	AT1G51965.1	ABA Overly-Sensitive 5	4.13448	5.01263	3.321	13.9028	7.34126	7.09556	7.71086	9.84989	4.33367	4.43877	1.22105	17.3106	13.1661	14.0589	6.74676	6.45762	4.84046	15.0952	12.5487	15.5493	4.15604	9.44654	7.29814	2.82991	14.8452	6.01495	14.3977	0.889014	0.807427	-0.160005	1.51885	0.773898	1.51429	-0.0797877	-1.0484	0.630336	-0.111761	0.626059	-0.965465	0.709483	-0.0320008	0.705171	1.67782	0.93064
Seita.1G030900.1	transport.metabolite transporters at the mitochondrial membrane	Solute transport	PF00153	AT4G26180.1	Mitochondrial substrate carrier family protein	20.0834	21.4208	21.3726	60.6736	92.6444	68.5473	26.437	16.1212	52.3869	19.0967	13.8785	56.4948	48.6839	56.6761	28.0916	35.8924	45.3157	119.894	83.9009	76.6832	20.9589	73.9551	31.6483	16.4876	53.9516	36.4333	93.4929	1.54342	0.609489	0.0401109	1.06479	1.04669	1.90322	-0.933625	-1.5029	-0.478748	-0.495827	0.359897	-0.569064	0.454987	0.437442	1.29345	1.02436	1.00595
Seita.1G031100.1	misc.acid and other phosphatases	Lipid metabolism	PF06888	AT1G73010.1	phosphate starvation-induced gene 2	2.36551	2.41421	1.30689	4.83936	6.90985	1.93565	13.3294	2.00928	15.5367	13.169	4.35665	4.65709	2.0681	2.31071	8.62412	7.74914	12.6895	8.3931	15.8364	14.8352	2.02887	4.56162	10.2918	8.76282	3.01197	9.68757	13.0216	0.856882	2.27574	2.40027	0.265577	2.4302	2.36178	1.42538	1.55501	-0.59338	1.58364	1.50758	0.131211	-2.01702	0.160057	0.0799075	-2.14533	0.02879
Seita.1G031300.1	protein.targeting.peroxisomes	not assigned	PF04117	AT4G14305.1	Peroxisomal membrane 22 kDa (Mpv17/PMP22) family protein	28.4256	30.9824	26.4282	63.6146	73.2809	52.6578	50.7539	51.2712	46.5256	22.3218	39.3891	44.5848	94.2404	58.3567	28.2427	24.6309	33.9473	42.011	41.2036	24.3451	28.6121	63.1844	49.5169	30.8555	65.7273	28.9403	35.8532	0.863916	0.804096	0.532998	0.902871	0.267628	0.074668	-0.0595541	-0.330477	0.0389437	-0.595964	-0.789428	-0.270822	0.0984913	-0.536233	-0.729665	0.369416	-0.265276
Seita.1G031600.1	transport.hormones.auxin	not assigned	PF03096	AT5G56750.1	N-MYC downregulated-like 1	53.0719	88.4442	49.6937	85.0704	105.712	87.5369	45.638	12.8962	31.9826	20.9017	11.4498	142.847	158.077	151.855	11.9908	9.21414	19.1341	54.7146	89.8968	60.1726	63.7366	92.7733	30.1723	16.1757	150.926	13.4463	68.2613	0.261658	-1.09418	-1.6022	0.940637	-1.9985	-0.164822	-1.35614	-1.8646	0.679044	-2.26106	-0.426541	-0.508327	2.03513	-0.904559	0.929637	2.54357	-0.395797
Seita.1G031800.2	not assigned.no ontology	not assigned	PF00013	AT2G25970.1	KH domain-containing protein	174.481	149.285	165.802	163.407	161.194	131.435	170.459	120.778	133.95	197.206	100.925	184.585	133.551	258.508	122.015	85.4501	109.442	158.981	190.422	209.078	163.189	152.012	141.729	149.065	192.214	105.636	186.16	-0.377551	-0.196543	0.233414	-0.0598541	-0.370409	-0.064828	0.180992	0.610966	0.317721	0.00708262	0.312743	0.429938	0.136706	-0.173878	0.131729	-0.293289	-0.603751
Seita.1G032000.1	protein.postranslational modification	Protein modification	PF00481	AT5G36250.1	Protein phosphatase 2C family protein	100.955	138.632	90.9235	59.6979	52.9153	52.7778	33.9006	9.98867	8.51884	49.1097	26.4189	26.021	20.6927	46.8685	16.8525	22.0437	26.1883	12.1634	46.8585	48.4683	110.17	55.1303	17.4694	37.7643	31.1941	21.6948	35.8301	-1.27838	-2.68011	-1.17942	-2.12016	-2.08682	-1.8881	-1.40258	0.0985277	-0.842014	-0.809196	-0.609908	1.49977	0.560858	0.592544	0.792794	-0.940105	-0.906871
Seita.1G032300.1	not assigned.unknown	not assigned	PF12023	AT5G11970.1	Protein of unknown function (DUF3511)	60.3206	108.904	66.0667	66.5851	76.0108	79.8625	195.879	116.665	71.2997	71.9385	59.8177	41.5842	75.145	110.399	25.0476	29.0075	37.0152	85.463	168.393	125.473	78.4305	74.1528	127.948	65.8781	75.7094	30.3568	126.443	-0.360258	0.680562	0.130757	-0.361548	-1.12253	0.418136	1.0409	0.491	-0.00128571	-0.762613	0.778487	-0.549713	-1.0422	-1.803	-0.262504	-0.492293	-1.25285
Seita.1G032400.1	not assigned.unknown	RNA processing	PF16573,PF06807,PF16575	AT3G04680.1	CLP-similar protein 3	23.1316	30.7069	20.3979	47.9251	32.3806	43.5333	41.9589	26.7423	24	20.4901	15.6682	38.8547	38.1034	52.6142	25.0178	26.6251	29.1278	43.7335	56.1326	44.9409	24.7455	41.2797	30.9004	18.0791	43.1908	26.9236	48.269	0.458516	0.321131	-0.0634199	0.50466	0.377175	0.705543	-0.137237	-0.521848	0.0461446	-0.081011	0.247108	-0.384391	0.183372	0.056168	0.384272	0.567989	0.440302
Seita.1G032500.1	protein.postranslational modification	Cell cycle organisation	PF00149	AT1G10430.1	protein phosphatase 2A-2	97.7443	107.305	99.2896	90.1459	91.9052	79.6472	107.701	110.137	167.62	60.339	69.4669	88.4343	103.573	99.1683	54.3469	53.4123	72.0244	158.912	111.248	101.955	101.446	87.2328	128.486	64.9029	97.0585	59.9279	124.038	-0.494855	0.363393	-0.234606	-0.359913	-0.508162	0.0406033	0.858284	0.260159	0.134964	-0.0134428	0.535515	-0.597955	-0.723345	-0.871516	-0.322825	-0.12523	-0.273487
Seita.1G032600.1	not assigned.no ontology	not assigned	PF01189	AT5G26180.1	S-adenosyl-L-methionine-dependent methyltransferases superfamily protein	17.5464	11.9018	15.7601	39.5565	8.33947	22.26	19.0968	7.0997	8.42739	10.7873	7.03639	2.44497	13.5116	9.1658	6.22083	5.4544	6.81058	10.3395	6.12223	7.07464	15.0695	23.3853	11.5413	8.91184	8.37411	6.16194	7.84545	0.345373	-0.387117	-0.365371	-1.12621	-1.01621	-1.17381	-0.732822	-0.711034	-1.47288	-1.36276	-1.52057	0.0213854	-0.738675	-0.629353	-0.786327	-0.759461	-0.649467
Seita.1G032800.1	protein.degradation	Protein homeostasis	PF11838,PF01433	AT4G33090.1	aminopeptidase M1	92.2818	87.9049	80.521	123.746	159.592	149.96	214.5	182.12	170.889	93.8455	74.9	101.247	101.218	137.49	57.7928	54.534	60.6202	145.836	165.654	182.107	86.9026	144.433	189.17	84.3727	113.318	57.649	164.533	0.4649	1.13232	0.348795	0.0875037	-0.330868	0.665355	0.667531	-0.116008	-0.377435	-0.795786	0.200475	-0.783408	-1.04493	-1.46309	-0.467069	-0.261363	-0.679522
Seita.1G034000.2	#N/A	not assigned				14.6429	43.5875	15.5752	76.4749	112.583	92.5019	105.99	95.7027	19.2876	23.69	20.8158	28.5838	28.7202	17.1908	28.5309	33.8115	27.3919	50.1933	34.5254	28.433	24.6019	93.8532	73.6601	22.2529	24.8316	29.9115	37.7172	1.64338	1.55798	0.234016	-0.291542	0.535179	0.352691	-0.0849309	-1.4089	-1.93546	-1.1076	-1.29092	-1.32345	-1.85	-1.02238	-1.20571	-0.525615	0.300971
Seita.1G034200.1	RNA.regulation of transcription.C2C2(Zn) GATA transcription factor family	RNA biosynthesis	PF00320	AT4G26150.1	cytokinin-responsive gata factor 1	90.611	56.2195	117.349	49.413	51.2683	9.06084	40.9368	58.5831	8.27371	55.2904	68.3631	8.59137	15.482	12.603	8.86761	4.14148	9.59525	52.8537	78.2	93.0392	88.0599	36.5807	35.9312	61.8268	12.2254	7.53478	74.6976	-1.55553	-1.27011	-0.0879287	-3.12704	-3.28248	-0.494939	0.285123	1.46732	-1.5724	-1.72923	1.06081	1.18188	-1.85657	-2.01254	0.775434	-3.03809	-3.19189
Seita.1G034300.1	protein.synthesis.elongation	Protein biosynthesis	PF00043,PF02798,PF00647	AT1G09640.1	Translation elongation factor EF1B, gamma chain	131.901	125.314	125.601	256.269	199.15	113.028	99.474	185.469	190.482	93.3913	73.2568	208.938	213.475	128.26	313.369	245.393	297.983	224.118	137.328	170.432	127.605	189.482	158.475	83.3241	183.558	285.581	177.293	0.280136	0.354999	-0.224783	0.235098	1.41817	0.226892	0.0748929	-0.504935	-0.0450423	1.13815	-0.0532457	-0.579747	-0.119932	1.0632	-0.128134	0.459902	1.64279
Seita.1G034400.1	protein.postranslational modification	Protein modification	PF07714,PF14381	AT5G11850.1	Protein kinase superfamily protein	27.2527	15.0804	24.9035	56.2847	43.4147	46.9844	26.8961	10.7127	14.236	30.9641	14.6265	43.8882	40.7464	60.2372	13.253	14.1074	16.5285	25.8696	42.9827	41.6155	22.4122	48.8946	17.2816	22.7953	48.2906	14.6296	36.8226	0.849535	-0.370105	0.401035	0.813147	-0.350811	0.461494	-1.21985	-0.448	-0.0364188	-1.20034	-0.388124	0.770879	1.18347	0.0190987	0.831793	0.411611	-0.751245
Seita.1G034500.2	RNA.regulation of transcription.HDA	Chromatin organisation	PF00850	AT5G26040.2	histone deacetylase 2	23.0577	43.1427	25.1238	51.8182	70.69	60.5144	52.2679	36.1213	69.762	29.8285	26.427	23.2855	26.6555	44.6737	13.7499	13.8663	12.9741	113.464	87.4192	60.9391	30.4414	61.0075	52.717	28.1278	31.5382	13.5301	87.274	0.723083	0.795822	0.272576	-0.254243	-0.910245	1.26184	0.0729871	-0.450218	-0.977606	-1.63374	0.538864	-0.522985	-1.05032	-1.70582	0.465786	-0.526895	-1.1819
Seita.1G034700.1	mitochondrial electron transport / ATP synthesis.F1-ATPase	Solute transport	PF02874,PF00306,PF00006	AT4G38510.5	ATPase, V1 complex, subunit B protein	28.6677	21.5419	24.8069	47.7576	62.6706	82.1735	1.5019	2.14323	0.545149	12.3861	20.607	1042.77	889.14	1116.76	32.4507	25.9268	52.3967	59.6154	58.3665	54.764	25.0055	64.2006	1.39676	16.4965	1016.22	36.9247	57.582	1.09785	-4.03	-0.175585	5.04747	0.802196	0.951475	-5.13842	-1.27332	3.94984	-0.295033	-0.146374	3.84261	9.08875	4.82229	4.99122	5.22276	0.977181
Seita.1G035000.1	#N/A	not assigned	PF00076	AT1G17640.1	RNA-binding (RRM/RBD/RNP motifs) family protein	94.6421	77.6215	79.4382	131.11	113.178	112.359	97.3367	74.2123	101.875	104.362	64.2637	104.257	100.949	90.0213	106.396	77.1252	104.449	132.7	120.122	134.149	83.9006	118.882	91.1414	84.313	98.4091	95.9898	128.99	0.22903	0.134646	0.386448	-0.0590387	0.450032	0.370561	-0.0943647	0.157508	-0.288102	0.22109	0.141547	0.25182	-0.193704	0.315401	0.235896	-0.445554	0.0635657
Seita.1G035100.1	signalling.calcium	not assigned	PF13202,PF13499	AT5G08580.1	Calcium-binding EF hand family protein	13.6139	20.383	16.0612	30.7024	16.8833	18.0163	10.8829	2.41741	5.5899	5.863	2.17951	14.3566	17.3789	13.719	5.9813	3.81664	9.90295	4.03552	7.60683	4.28624	16.686	21.8673	6.29674	4.02125	15.1515	6.56696	5.30953	0.104416	-1.38959	-1.64575	-0.432405	-1.08552	-1.88296	-1.49565	-1.75317	-0.537176	-1.19121	-1.98973	-0.257854	0.958955	0.302595	-0.491746	1.21683	0.558988
Seita.1G035200.3	misc.cytochrome P450	Phytohormone action	PF00067	AT2G26170.1	cytochrome P450, family 711, subfamily A, polypeptide 1	56.1978	36.2349	25.126	8.54518	4.2073	3.73834	98.1494	30.2005	6.47425	22.7025	7.9043	27.8443	68.4242	135.866	77.1504	60.5702	65.4062	4.74244	17.3141	12.3912	39.1863	5.49694	44.9414	15.3034	77.3781	67.7089	11.4826	-3.07523	0.155606	-0.989852	0.688913	1.0622	-2.00663	3.23076	2.08253	3.76715	4.13522	1.06996	-1.14538	0.53325	0.906624	-2.16223	1.6793	2.05108
Seita.1G035300.1	amino acid metabolism.synthesis.serine-glycine-cysteine group.cysteine.OASTL	Enzyme classification	PF00291	AT2G43750.1	O-acetylserine (thiol) lyase B	5.47549	5.97031	3.8783	19.1029	10.9754	15.1833	0	1.79552	7.00284	19.1319	9.39811	16.1293	17.1015	28.5374	2.71723	2.02592	5.14226	0.849081	2.65345	0.81165	5.10803	15.0872	2.93279	14.265	20.5894	3.29513	1.43806	1.26658	-0.753352	1.83124	1.6934	-0.368906	-1.98353	-2.02216	0.569328	0.426974	-1.63513	-3.25973	2.58187	2.44912	0.382349	-1.22768	-0.14291	-2.19534
Seita.1G037400.1	RNA.regulation of transcription	RNA biosynthesis	PF13671	AT1G13870.1	calmodulin binding;purine nucleotide binding	32.6015	27.6107	38.2178	65.6871	44.5144	71.5714	29.2401	24.262	32.9133	11.4049	10.5754	56.6986	44.6444	41.0444	16.5078	17.2902	15.4073	64.2617	48.994	52.7334	32.81	60.591	28.8052	10.9902	47.4625	16.4018	55.3297	0.609831	-0.173058	-1.17545	0.239959	-0.734367	0.501733	-0.782949	-1.78608	-0.369965	-1.34447	-0.108107	-1.00242	0.413085	-0.561353	0.674846	1.41634	0.440701
Seita.1G037700.2	RNA.regulation of transcription.HDA	Chromatin organisation	PF00850	AT4G38130.1	histone deacetylase 1	44.0471	42.3703	35.4302	125.822	131.347	122.069	54.0941	39.8146	64.2856	0.5921	6.39884	49.5987	53.0812	43.516	45.2613	40.6585	47.736	14.1301	35.0968	43.7141	40.6159	126.412	52.7314	3.49547	48.732	44.5519	30.9803	1.3635	0.390388	-3.08815	-0.0283105	0.391541	-0.64858	-0.973003	-4.45602	-1.39205	-0.971647	-2.01248	-3.47821	-0.418805	0.0012419	-1.03905	3.06469	3.47501
Seita.1G037800.1	not assigned.no ontology	not assigned		AT5G62760.3	P-loop containing nucleoside triphosphate hydrolases superfamily protein	30.7087	18.9662	24.8428	73.2792	80.8891	81.6088	23.264	7.00695	15.9194	19.4835	12.7025	76.3826	95.2129	117.552	23.2039	26.1371	34.5588	69.6603	86.0844	76.7171	24.8392	78.5924	15.3968	16.093	96.3826	27.9666	77.4873	1.39127	-0.680817	-0.233637	1.66012	0.428422	1.38735	-2.07249	-1.62479	0.268851	-0.962319	-0.00388935	0.446724	2.34135	1.10884	2.06853	1.89362	0.66161
Seita.1G038200.2	signalling.G-proteins	Cell cycle organisation	PF05879	AT3G13870.1	Root hair defective 3 GTP-binding protein (RHD3)	96.4088	74.924	89.3098	180.712	195.144	172.683	118.112	84.8063	125.293	81.2644	54.4617	176.782	183.617	213.176	89.4833	75.4921	112.973	139.043	140.799	145.055	86.8809	182.846	109.404	67.863	191.192	92.6494	141.632	0.802366	0.34629	0.0281743	0.845052	0.344387	0.454095	-0.456031	-0.774128	0.0426832	-0.457866	-0.34829	-0.318068	0.498714	-0.00186555	0.107764	0.816814	0.316151
Seita.1G039400.3	transport.ABC transporters and multidrug resistance systems	Solute transport	PF12698,PF00005	AT3G47790.1	ABC2 homolog 7	11.773	9.62772	8.89479	4.37118	1.8776	9.18657	18.1014	17.0484	2.99606	11.5983	6.16663	10.3441	61.2475	33.6898	37.3712	37.5808	66.3069	17.1762	13.9629	21.0751	10.0985	5.14512	12.7153	8.88249	35.0938	47.0863	17.4047	-1.21426	0.334169	0.190843	1.49478	2.44935	0.529631	1.54869	1.40387	2.71189	3.66352	1.74602	-0.142946	1.1602	2.11544	0.195119	1.3029	2.25664
Seita.1G039600.1	not assigned.unknown	not assigned		AT5G24750.1	UDP-Glycosyltransferase superfamily protein	15.1411	14.9631	11.7818	37.9768	15.6809	17.1847	17.1965	12.7578	6.5965	13.003	8.14397	27.3994	15.654	11.4482	16.4866	12.8406	15.4678	9.86409	20.0279	15.1126	13.962	23.6141	12.1836	10.5735	18.1672	14.9317	15.0015	0.4677	-0.189696	-0.0149238	0.0902692	0.35216	-0.150822	-0.657551	-0.482402	-0.377671	-0.114971	-0.618891	0.174584	0.280142	0.541684	0.0390346	0.105159	0.366653
Seita.1G040300.1	RNA.regulation of transcription.unclassified	not assigned	PF01412	AT4G13350.1	NSP (nuclear shuttle protein)-interacting GTPase	46.8764	30.103	41.9969	44.7799	42.2449	47.3586	28.2427	10.847	31.1218	31.5876	23.2139	38.1907	38.6178	47.9059	41.3754	34.1235	78.01	34.4447	47.2522	49.5492	39.6588	44.7945	23.4038	27.4008	41.5715	51.1696	43.7487	-0.0919997	-0.748057	-0.14002	-0.221525	0.606233	-0.109945	-0.656353	-0.0481027	-0.129558	0.698385	-0.0179515	0.60771	0.526849	1.35401	0.638385	-0.0813911	0.745955
Seita.1G040500.1	not assigned.no ontology	not assigned	PF00644,PF12174	AT1G32230.1	WWE protein-protein interaction domain protein family	52.8601	34.6656	45.7411	62.9782	28.7292	55.9239	44.7375	26.3343	19.1817	46.7969	41.9097	58.0138	58.0611	91.1119	56.2009	42.7253	49.5638	71.5375	79.4634	98.2949	44.4223	49.2105	30.0845	44.3533	69.0623	49.4967	83.0986	-0.125287	-0.55868	0.398952	0.343861	0.418589	0.6511	-0.433575	0.524346	0.469246	0.543963	0.776531	0.957421	0.902731	0.977092	1.20994	-0.0552849	0.0196145
Seita.1G040600.1	RNA.regulation of transcription.putative transcription regulator	not assigned	PF07744,PF07500	AT5G11430.1	SPOC domain / Transcription elongation factor S-II protein	32.1854	22.0102	32.5161	45.3842	37.9551	37.2628	40.6647	24.819	21.6002	27.7405	24.5245	35.2968	36.1809	32.8189	21.9515	14.8791	21.7987	23.1958	25.9127	31.4206	28.9039	40.2007	29.028	26.1325	34.7655	19.5431	26.8431	0.200868	0.011982	0.250322	-0.0244337	-0.306115	-0.357696	-0.188877	0.0496386	-0.225378	-0.507088	-0.558762	0.238341	-0.0364224	-0.318083	-0.369678	-0.274889	-0.556084
Seita.1G041000.1	transport.ABC transporters and multidrug resistance systems	Solute transport	PF14510,PF08370,PF00005,PF01061	AT1G15520.1	pleiotropic drug resistance 12	19.5597	5.24993	11.7787	8.06725	19.9155	16.9767	9.57054	3.21047	7.72541	9.78939	5.52239	13.8666	37.806	37.9743	8.41632	5.7046	30.3719	16.8885	17.09	12.377	12.1961	14.9865	6.83547	7.65589	29.8823	14.8309	15.4518	0.0519638	-0.808568	-0.273424	1.00459	0.5047	0.105987	-0.861589	-0.325773	0.953161	0.453259	0.0540711	0.533976	1.81426	1.31225	0.915528	1.27799	0.777047
Seita.1G041000.2	transport.ABC transporters and multidrug resistance systems	Solute transport	PF14510,PF08370,PF00005,PF01061	AT1G15520.1	pleiotropic drug resistance 12	10.0315	4.00467	7.54036	4.53897	4.58933	2.42337	4.96522	2.07941	4.05503	4.05598	2.98861	7.00522	16.9062	15.311	6.6715	4.16851	22.9441	9.68611	12.108	10.5554	7.19218	3.85056	3.69989	3.5223	13.0741	11.2614	10.7832	-1.14412	-0.922481	-0.617394	0.566215	0.864454	0.332349	0.219413	0.522978	1.71347	2.00766	1.47904	0.302802	1.49093	1.78489	1.25676	1.18501	1.47838
Seita.1G041200.1	RNA.RNA binding	not assigned		AT5G19960.1	RNA-binding (RRM/RBD/RNP motifs) family protein	223.486	214.086	207.675	384.6	311.008	297.206	294.948	199.731	190.86	132.765	131.624	285.848	281.069	275.637	188.558	175.75	188.197	426.148	212.095	215.867	215.082	330.938	228.513	132.194	280.851	184.168	284.703	0.34213	0.0872174	-0.296667	0.0918301	0.0383923	0.163146	-0.254908	-0.638812	-0.250311	-0.303723	-0.178991	-0.383878	0.00460747	-0.0488207	0.0759235	0.388522	0.33503
Seita.1G041300.1	transport.metabolite transporters at the envelope membrane	Solute transport	PF03219	AT1G80300.1	nucleotide transporter 1	157.936	166.542	114.339	456.906	228.089	202.589	304.271	414.971	208.164	215.015	130.081	247.365	160.773	174.996	286.055	283.074	630.292	109.729	77.6983	85.8754	146.272	295.861	309.135	172.548	194.378	399.807	91.1008	0.721249	1.10438	0.610425	0.119656	1.67751	-0.930105	0.383191	-0.110735	-0.601626	0.956389	-1.65148	-0.493883	-0.984787	0.573187	-2.03453	-0.490836	1.06701
Seita.1G041700.1	#N/A	Enzyme classification	PF00201	AT2G36780.1	UDP-Glycosyltransferase superfamily protein	13.3889	11.4804	7.67999	16.2156	20.4034	10.4746	38.7118	24.5319	116.811	14.3964	11.2348	17.8229	20.6837	4.0089	11.6344	15.1886	12.4867	8.41011	14.135	15.2511	10.8498	15.6979	60.0181	12.8156	14.1718	13.1032	12.5988	0.257312	2.49	0.628726	0.102714	0.540891	-0.0378653	2.23399	0.372374	-0.154738	0.284342	-0.295406	-1.85986	-2.38867	-1.94792	-2.52906	-0.526915	-0.0878238
Seita.1G042400.1	lipid metabolism.FA synthesis and FA elongation.beta ketoacyl CoA synthase	Lipid metabolism	PF08541,PF08392	AT2G26640.1	3-ketoacyl-CoA synthase 11	19.7541	21.5608	16.6737	8.7204	6.62515	4.06197	12.5547	4.9159	37.2342	11.4337	11.8322	9.04715	8.7657	15.5072	37.0224	44.1477	124.982	3.79153	18.0554	11.4223	19.3295	6.46917	18.2349	11.6329	11.1067	68.7172	11.0897	-1.84128	-0.0597516	-0.326719	-1.08816	2.03726	-1.05585	1.78141	1.51269	0.754312	3.8776	0.786361	-0.266996	-1.02833	2.09693	-0.996029	-0.760446	2.3626
Seita.1G042500.1	development.unspecified	not assigned	PF00400	AT3G15610.1	Transducin/WD40 repeat-like superfamily protein	58.7613	64.7732	58.49	41.4788	54.317	45.9317	46.2831	58.8841	57.2406	35.2906	35.4334	57.6723	54.7716	61.7636	27.3782	27.7409	31.8987	75.113	88.1378	84.7316	60.6748	47.2425	54.1359	35.362	58.0692	29.0059	82.6608	-0.632826	-0.143043	-0.379585	-0.358254	-0.80594	0.189546	0.489747	0.253013	0.274645	-0.173479	0.822519	-0.236571	-0.215176	-0.662914	0.332615	0.0215133	-0.426141
Seita.1G042600.1	protein.degradation.ubiquitin.proteasom	Protein homeostasis	PF07724	AT5G19990.1	regulatory particle triple-A ATPase 6A	168.648	213.186	160.922	271.934	286.527	251.175	171.19	187.076	315.963	115.421	106.789	262.292	219.279	233.089	161.391	153.48	172.21	313.587	246.83	250.599	180.919	269.878	224.743	111.105	238.22	162.36	270.339	0.298047	0.338583	-0.307353	0.0994277	0.0993204	0.325309	0.0405569	-0.60542	-0.19863	-0.198706	0.0272647	-0.645913	-0.239177	-0.239245	-0.0132933	0.406811	0.406632
Seita.1G043200.1	stress.abiotic	DNA damage response	PF00875,PF03441	AT3G15620.1	DNA photolyase family protein	20.8627	14.857	24.1736	265.679	220.996	136.799	60.3024	19.0525	5.78495	36.9758	18.8404	50.8501	39.3323	37.7239	10.9412	12.0217	12.7632	27.5892	48.9691	42.1967	19.9644	207.825	28.3799	27.9081	42.6354	11.9087	39.585	3.08725	0.464875	0.8473	0.80114	-0.479442	0.727103	-2.6221	-2.23889	-2.28648	-3.56652	-2.36044	0.382671	0.335992	-0.944072	0.261991	-0.0469772	-1.32567
Seita.1G043300.2	cell.cycle.peptidylprolyl isomerase	Protein modification	PF00160	AT3G63400.3	Cyclophilin-like peptidyl-prolyl cis-trans isomerase family protein	113.999	84.9214	100.355	115.046	90.7259	91.9054	115.672	62.8906	50.7028	96.3909	46.4624	69.0155	48.0258	95.552	102.339	71.8922	95.4711	71.8776	138.884	143.415	99.7584	99.2256	76.4218	71.4267	70.8644	89.9006	118.059	-0.281627	-0.39119	-0.115991	-0.785109	0.107846	-0.0142319	-0.109619	0.16559	-0.503551	0.389459	0.267422	0.27514	-0.393857	0.498986	0.377008	-0.669015	0.223798
Seita.1G043400.1	#N/A	not assigned	PF13414	AT5G65520.1	Tetratricopeptide repeat (TPR)-like superfamily protein	6.3295	8.21642	9.20236	4.5106	10.5807	8.15092	13.2167	8.35859	6.86887	12.3954	8.1186	7.07756	16.064	4.29204	1.16411	4.35493	3.94039	7.39015	10.8876	10.9498	7.91609	7.74741	9.4814	10.257	9.14454	3.15314	9.74249	-0.298757	0.260376	0.748844	-0.0843687	-1.04439	0.0417105	0.559477	1.04849	0.21472	-0.748668	0.340898	0.488815	-0.345126	-1.3043	-0.219002	-0.834439	-1.78843
Seita.1G043500.2	RNA.regulation of transcription.unclassified	not assigned	PF00641	AT3G15680.1	Ran BP2/NZF zinc finger-like superfamily protein	58.5512	76.0638	44.4343	55.1254	63.1004	66.4751	58.7643	67.0694	287.203	43.4971	39.9317	72.8135	81.74	50.398	11.0935	14.9181	24.4799	38.6832	55.717	58.8408	59.6831	61.567	137.679	41.7144	68.3172	16.8305	51.0804	-0.22676	1.24679	-0.1201	-0.0984266	-1.57766	-0.485204	1.47371	0.10659	0.12836	-1.3516	-0.258502	-1.3667	-1.34539	-2.82426	-1.73214	0.0217249	-1.4567
Seita.1G043600.1	stress.biotic	not assigned	PF00931	AT5G35450.1	Disease resistance protein (CC-NBS-LRR class) family	29.5234	25.1552	24.7046	35.2215	22.1774	28.7037	14.94	16.0973	6.2992	18.2092	12.1067	38.3475	30.8836	44.8926	8.48086	6.01556	10.4276	25.6626	25.2663	26.0644	26.4611	28.7009	12.4455	15.158	38.0412	8.30799	25.6644	-0.157599	-1.06738	-0.41126	0.229962	-1.40294	-0.294239	-0.910498	-0.254012	0.387703	-1.24664	-0.136707	0.655338	1.2981	-0.336166	0.773805	0.641478	-0.990299
Seita.1G043800.1	RNA.regulation of transcription.bZIP transcription factor family	RNA biosynthesis	PF00170	AT5G11260.1	Basic-leucine zipper (bZIP) transcription factor family protein	47.2512	28.2161	79.3028	37.7418	46.9095	48.3409	79.1627	42.5297	36.1161	57.368	51.9663	16.8092	25.0094	24.2365	122.908	126.62	125.107	88.6979	140.447	81.0287	51.59	44.3307	52.6028	54.6671	22.0184	124.879	103.391	-0.487181	0.0167779	0.479731	-1.5187	1.53713	0.7458	0.503959	0.966953	-1.0319	2.02446	1.23319	0.462952	-1.53546	1.52034	0.729012	-1.99816	1.05719
Seita.1G043900.1	protein.degradation.ubiquitin.E3.SCF.FBOX	Secondary metabolism	PF00646,PF01344	AT1G55270.1	Galactose oxidase/kelch repeat superfamily protein	5.80133	7.51308	8.13414	2.27941	3.77262	3.42772	4.08284	1.91174	11.1147	5.407	1.87487	2.96851	2.81225	4.71323	4.9511	5.76535	5.1446	2.36107	4.46434	5.31056	7.14952	3.15992	5.70308	3.64093	3.498	5.28701	4.04532	-1.41461	-0.306017	-0.578391	-1.29434	-0.173611	-1.0539	1.10788	0.831905	0.120951	1.23766	0.361582	-0.272926	-0.987595	0.131895	-0.747265	-0.711966	0.403652
Seita.1G044000.1	not assigned.unknown	not assigned	PF08238	AT2G25570.1	binding	41.0886	33.0973	33.2867	26.5888	31.7485	27.4557	34.782	26.9508	19.5372	30.3454	28.014	55.5122	74.0492	59.0971	33.3725	36.4239	35.9958	47.6781	31.1311	37.3444	35.8242	28.5977	27.09	29.1797	62.8862	35.2641	38.7179	-0.593292	-0.391668	0.102763	0.51987	0.240834	-0.135341	0.201465	0.695932	1.11349	0.834025	0.458096	0.494261	0.911692	0.632358	0.256467	0.416964	0.138002
Seita.1G044300.1	not assigned.unknown	Protein translocation	PF11894	AT5G51200.1	Protein of unknown function (DUF3414)	26.6261	15.2244	22.1898	38.9219	12.8066	24.6863	18.7071	7.4798	4.49396	25.5077	9.34127	35.5724	49.1892	45.1663	10.9917	9.96052	15.7816	24.2113	31.1901	31.5231	21.3468	25.4716	10.2269	17.4245	43.3093	12.2446	28.9748	-0.0239846	-1.0549	0.0761356	0.729324	-0.540393	0.190127	-1.03177	0.100178	0.753578	-0.516844	0.214203	1.13007	1.78512	0.513719	1.24581	0.652907	-0.615887
Seita.1G044500.1	stress.abiotic	Nutrient uptake	PF03105	AT5G20150.1	SPX domain gene 1	87.0762	164.075	121.882	25.6909	5.70452	35.1428	53.9453	33.2025	33.5937	60.606	34.086	73.7795	41.8715	73.8589	5.26664	7.14484	9.16817	19.4461	28.9888	17.4574	124.344	22.1794	40.2471	47.346	63.1699	7.19322	21.9641	-2.7639	-1.63935	-1.03437	-1.28351	-3.84856	-2.76114	1.12423	1.72879	1.48093	-1.08741	0.00269338	0.604671	0.356162	-2.20938	-1.1215	-0.248796	-2.8115
Seita.1G044600.1	RNA.processing.RNA helicase	not assigned	PF04438,PF00271,PF00270	AT3G02065.3	P-loop containing nucleoside triphosphate hydrolases superfamily protein	17.7897	14.24	16.8624	32.8391	32.107	47.0942	17.8928	20.2319	18.1629	21.0408	13.3521	25.5666	18.2835	21.4168	12.0464	8.11493	10.3793	28.2611	25.3332	29.887	16.2974	37.3467	18.7625	17.1964	21.7556	10.1802	27.8271	0.922966	0.218664	0.462552	0.124099	-0.416699	0.516868	-0.704137	-0.459666	-0.79923	-1.3397	-0.406208	0.244033	-0.0947234	-0.635207	0.298058	-0.338945	-0.87829
Seita.1G044700.1	#N/A	RNA biosynthesis	PF00847	AT1G15360.1	Integrase-type DNA-binding superfamily protein	6.91813	7.91268	7.46847	3.57275	5.77983	4.10847	11.8127	2.21246	3.85892	3.40078	0.928088	3.2306	0	4.27446	3.12512	3.113	3.66168	7.26337	8.49801	6.46433	7.43309	4.48702	5.96136	2.16443	2.50169	3.29993	7.40857	-0.980995	-0.314549	-1.35209	-1.81031	-0.892057	-0.254346	0.665828	-0.377584	-0.832007	0.0849799	0.727966	-1.0379	-1.49498	-0.577901	0.0607118	-0.44917	0.458172
Seita.1G044800.1	transport.metabolite transporters at the mitochondrial membrane	Solute transport	PF13833,PF13499,PF00153	AT5G51050.1	Mitochondrial substrate carrier family protein	3.47301	4.81928	3.70285	4.44743	5.03638	11.1585	1.69024	2.53259	8.65051	4.99147	3.15251	13.3595	19.9835	13.7223	8.88985	6.50677	11.1861	12.1667	18.9023	13.026	3.99838	6.88076	4.29111	4.07199	15.6884	8.8609	14.6983	0.501048	0.116446	0.40349	1.65135	1.37075	1.59605	-0.384242	-0.0952722	1.15154	0.873619	1.09642	0.287326	1.53446	1.25445	1.47921	1.24443	0.96466
Seita.1G045000.1	not assigned.unknown	not assigned	PF07491	AT3G15760.1		6.78986	14.4367	4.68904	5.22968	2.5381	6.44341	3.17516	4.53098	49.1731	1.09161	5.09417	3.28987	6.81776	2.72056	6.75078	5.53659	18.1663	3.24823	2.07163	1.7743	8.63855	4.73706	18.9598	3.09289	4.27606	10.1512	2.36472	-1.12685	1.1669	-1.01738	-1.28884	0.435946	-2.06666	2.29475	0.10497	-0.162243	1.56166	-0.943275	-2.18292	-2.45679	-0.729966	-3.23432	-0.26649	1.44961
Seita.1G045300.1	transport.metabolite transporters at the mitochondrial membrane	Solute transport	PF00153	AT5G17400.1	endoplasmic reticulum-adenine nucleotide transporter 1	23.4192	15.433	23.7064	20.708	26.7766	15.1998	19.3905	15.8889	10.2274	24.4675	18.5674	16.1465	42.2366	41.2925	10.9513	7.1546	8.56591	10.8989	12.8754	12.5021	20.8529	20.8948	15.169	21.5174	33.2252	8.89059	12.0922	-0.268543	-0.445452	0.435278	0.376382	-0.960686	-1.02928	-0.177212	0.704008	0.645226	-0.69318	-0.761327	0.880382	0.822144	-0.51547	-0.583525	-0.0593422	-1.39443
Seita.1G045500.1	protein.degradation.ubiquitin.E3.SCF.FBOX	Phytohormone action	PF00560,PF13516	AT2G25490.1	EIN3-binding F box protein 1	141.746	110.003	117.738	54.3189	57.331	63.9335	46.2759	80.7911	28.8171	102.423	75.3615	184.634	181.571	180.513	85.4249	75.8455	106.332	158.902	151.112	155.191	123.162	58.5278	51.9614	88.8923	182.24	89.2007	155.068	-1.33713	-1.21007	-0.0798784	0.276211	-0.209497	0.0842293	0.126863	1.25709	1.61355	1.12745	1.42153	1.12999	1.48648	1.0004	1.29447	0.356085	-0.129595
Seita.1G045700.1	not assigned.unknown	Cytoskeleton organisation	PF06886	AT4G32330.1	TPX2 (targeting protein for Xklp2) protein family	5.88844	3.29799	6.34775	6.42765	6.11422	7.83493	3.87332	4.14545	1.05443	2.6006	6.56993	9.69179	19.8239	23.0238	2.22167	3.83596	7.17829	3.77201	5.41802	5.64375	5.17806	6.79227	3.0244	4.58526	17.5132	4.41197	4.94459	0.1176	-0.739084	0.228845	1.44392	0.0225151	-0.311603	-0.858857	0.112053	1.32777	-0.0948286	-0.430048	0.965458	2.18526	0.759554	0.429523	1.21304	-0.205786
Seita.1G045900.1	protein.targeting.secretory pathway.unspecified	not assigned	PF03765,PF00650	AT1G55840.1	Sec14p-like phosphatidylinositol transfer family protein	30.6933	37.9305	36.5378	67.0147	79.604	85.1468	31.572	38.4213	72.4233	15.0962	29.6626	110.127	49.3089	66.3829	33.2938	48.2422	49.1493	118.625	102.17	74.8413	35.0539	77.2551	47.4722	22.3794	75.273	43.5618	98.5457	0.865421	0.464014	-0.217573	0.805269	0.570662	1.23591	-0.401265	-1.08296	-0.0601756	-0.294406	0.370556	-0.68143	0.341105	0.106765	0.771762	1.02283	0.787864
Seita.1G046000.1	protein.degradation.ubiquitin.proteasom	Protein homeostasis	PF05496	AT1G45000.1	AAA-type ATPase family protein	157.947	143.884	139.748	176.575	215.543	147.528	180.902	168.358	227.392	107.471	82.2916	187.346	146.933	148.196	103.846	90.6055	108.322	229.214	145.247	163.192	147.193	179.882	192.218	94.8814	160.825	100.925	179.218	0.0157561	0.406512	-0.243427	-0.162637	-0.285247	0.0383376	0.390784	-0.259212	-0.178405	-0.301032	0.022583	-0.649905	-0.569178	-0.691731	-0.368201	0.0808315	-0.0418104
Seita.1G046200.1	not assigned.no ontology.pentatricopeptide (PPR) repeat-containing protein	not assigned	PF13812,PF01535	AT3G02490.1	Pentatricopeptide repeat (PPR) superfamily protein	9.51537	8.39244	7.3014	12.6569	12.6245	17.1573	11.0798	25.678	24.3114	7.02864	5.10994	13.6924	12.8009	12.5863	15.6695	14.5422	16.3097	17.0292	13.8228	19.9781	8.40307	14.1462	20.3564	6.06929	13.0265	15.5071	16.9434	0.475377	1.29402	-0.0757442	0.336575	1.13105	0.751599	0.819862	-0.550887	-0.138958	0.657383	0.276479	-1.36842	-0.958738	-0.161914	-0.543557	0.412204	1.20492
Seita.1G046300.1	#N/A	not assigned	PF07734	AT5G65850.1	F-box and associated interaction domains-containing protein	10.105	16.4071	9.42545	20.7881	15.5126	26.1161	11.8857	14.9501	14.4102	9.95724	7.72821	13.1485	7.54932	10.4119	7.00728	7.53698	8.86541	45.387	16.0595	17.7305	11.9792	20.8056	13.7487	8.84273	10.3699	7.80322	26.3923	0.517048	0.213305	-0.0506312	-0.499782	-0.360471	0.887518	-0.303532	-0.567452	-1.01768	-0.877661	0.37069	-0.263715	-0.713272	-0.573571	0.674009	-0.448693	-0.309275
Seita.1G046400.1	protein.folding	Protein modification	PF00254	AT4G26555.1	FKBP-like peptidyl-prolyl cis-trans isomerase family protein	11.3471	19.6724	19.6911	21.066	29.1881	6.83993	11.0023	7.85019	1.33118	18.4042	15.5264	19.0017	17.3091	18.3726	19.7123	18.5648	14.7854	25.6947	34.7916	25.6416	16.9036	19.0314	6.72789	16.9653	18.2278	17.6875	28.7093	-0.117304	-1.31892	0.388474	-0.191	0.322482	0.499461	-1.20312	0.506061	-0.0737393	0.43996	0.617073	1.70571	1.12952	1.63999	1.81975	-0.579743	-0.0659729
Seita.1G046600.1	protein.synthesis.ribosomal protein.prokaryotic.chloroplast.50S subunit.L12	Protein biosynthesis	PF00542	AT3G06040.1	Ribosomal protein L12/ ATP-dependent Clp protease adaptor protein ClpS family protein	28.8789	38.2063	33.0379	27.7781	38.7159	24.8789	34.8893	141.645	49.6423	28.4045	22.0548	38.5537	25.853	40.8704	50.0467	50.48	43.3014	53.6571	19.9392	33.7991	33.3744	30.4576	75.3922	25.2296	35.0924	47.9427	35.7984	-0.409353	1.2268	-0.0197329	-0.227443	0.784577	-0.14819	1.63644	0.389496	0.181987	1.19405	0.261243	-1.2462	-1.45455	-0.441959	-1.37526	-0.207643	0.803962
Seita.1G046900.1	protein.degradation.ubiquitin.ubiquitin	Protein homeostasis	PF00627,PF13650,PF00240	AT3G13235.3	ubiquitin family protein	47.9866	48.2032	42.2142	100.374	134.368	127.307	79.3109	50.8311	71.0486	53.9988	38.996	136.864	131.641	129.885	49.1697	51.264	62.7791	92.0517	109.747	91.4269	46.1347	120.683	67.0636	46.4974	132.797	54.4042	97.7417	1.11774	0.545123	0.39727	1.23037	0.493378	0.828024	-0.572488	-0.720202	0.112627	-0.62408	-0.289728	-0.147727	0.68511	-0.0516401	0.282787	0.83282	0.0960651
Seita.1G047500.1	not assigned.no ontology.pentatricopeptide (PPR) repeat-containing protein	RNA processing	PF13812,PF13041,PF01535,PF14432	AT4G14850.1	Pentatricopeptide repeat (PPR) superfamily protein	4.14555	4.43561	4.43287	9.18708	9.39222	8.21694	7.81506	7.9239	8.33079	5.98513	6.11533	16.2998	4.13619	5.39165	3.54537	1.63239	2.64015	4.45609	6.10077	7.09942	4.33801	8.93208	8.02325	6.05023	8.60922	2.60597	5.88543	0.751894	0.882593	0.855384	0.68366	-0.461672	0.18115	0.132529	0.106999	-0.0684305	-1.21407	-0.57155	-0.0253444	-0.200876	-1.34253	-0.703092	-0.175276	-1.31236
Seita.1G047800.1	RNA.regulation of transcription.C2H2 zinc finger family	Vesicle trafficking	PF00168,PF01412	AT4G21160.2	Calcium-dependent ARF-type GTPase activating protein family	20.5752	25.5755	24.5667	6.32214	18.908	16.7772	43.8054	42.3684	32.1537	9.14223	8.57966	22.7921	49.4824	48.7533	8.66975	11.9492	13.9008	4.41277	3.59746	2.38422	23.5725	14.0025	39.4425	8.86094	40.3426	11.5066	3.46482	-1.01258	0.748915	-1.01081	0.473246	-0.774694	-2.97355	1.76176	0.000222177	1.48664	0.236723	-1.96455	-1.75934	-0.275991	-1.5233	-3.72254	1.48503	0.23589
Seita.1G048400.1	cell.division	not assigned	PF13540,PF00415	AT5G48330.2	Regulator of chromosome condensation (RCC1) family protein	9.4251	22.8721	8.79428	13.027	28.029	14.7663	20.4684	31.9884	23.808	10.881	8.28241	26.9741	38.8322	15.3956	18.4531	19.9602	23.0374	6.84116	14.2136	14.3368	13.6972	18.6075	25.4216	9.5817	27.0673	20.4836	11.7972	0.1623	0.905011	-0.132975	0.679694	0.823828	-0.478012	0.743295	-0.295345	0.517657	0.662262	-0.640813	-1.03733	-0.225952	-0.0806682	-1.38354	0.812533	0.955787
Seita.1G048500.1	not assigned.unknown	not assigned		AT3G15395.4		17.0207	16.1462	18.0837	23.6962	24.4804	18.6443	20.603	26.7903	29.3542	8.76237	14.4782	21.899	9.72479	19.4676	34.7864	33.2489	25.2317	28.254	18.3861	17.8531	17.0835	22.2736	25.5825	11.6203	17.0304	31.089	21.4977	0.10573	0.601793	-0.145048	-0.296245	1.12636	0.0814618	0.496405	-0.25089	-0.402223	1.02131	-0.0242776	-0.746451	-0.898392	0.524853	-0.520646	-0.150876	1.27039
Seita.1G048900.1	lipid metabolism.FA synthesis and FA elongation.ketoacyl ACP synthase	Lipid metabolism	PF02801,PF00109	AT2G04540.1	Beta-ketoacyl synthase	25.0899	27.1678	24.9057	25.6539	29.8733	21.7079	37.8007	32.3651	20.7095	16.4675	7.14192	36.8718	31.2494	53.0903	20.8918	14.3253	17.8652	37.3585	45.8494	47.9832	25.7211	25.745	30.2918	11.8047	40.4038	17.6941	43.7304	-0.273219	0.242253	-0.738763	0.353387	-0.282047	0.507665	0.515571	-0.466257	0.626845	-0.00909976	0.781155	-0.980868	0.111018	-0.524194	0.265309	1.09271	0.456325
Seita.1G049000.1	amino acid metabolism.degradation.aromatic aa.tyrosine	Amino acid metabolism	PF09298,PF01557	AT1G12050.1	fumarylacetoacetase, putative	130.39	117.943	112.208	33.9534	31.9947	29.0697	139.683	127.774	91.2621	53.1356	39.255	139.185	82.8895	127.521	127.273	119.864	116.622	181.259	206.174	214.045	120.18	31.6726	119.573	46.1953	116.532	121.253	200.493	-2.19323	0.00432659	-0.988666	-0.336216	0.279701	0.484501	2.19754	1.20401	1.85743	2.47257	2.67815	-0.992982	-0.340541	0.275373	0.480173	0.652687	1.26813
Seita.1G049200.1	transport.metal	Solute transport	PF12710,PF00403,PF00122	AT1G63440.1	heavy metal atpase 5	24.1365	13.6034	15.4191	15.8615	26.9429	22.0702	18.9779	12.406	19.0802	9.48737	6.2928	28.228	10.5618	17.1537	7.99707	5.20036	13.1303	21.824	23.1979	31.6903	17.7196	21.6248	16.8214	7.89008	18.6478	8.77592	25.5707	0.0248653	-0.0578579	-0.764273	-0.21014	-0.751948	0.278638	-0.0827638	-0.790085	-0.235142	-0.777572	0.253904	-0.706415	-0.152233	-0.694092	0.336528	0.555252	0.0124118
Seita.1G049400.1	protein.targeting.chloroplast	not assigned	PF07244,PF01103	AT5G19620.1	outer envelope protein of 80 kDa	70.3741	55.9679	65.4866	84.7217	70.6551	54.2074	57.6108	24.0572	16.382	31.6064	14.4782	56.9469	53.8601	61.9192	94.1649	81.911	90.2226	38.503	47.8078	39.3936	63.9428	69.8614	32.6833	23.0423	57.5754	88.7662	41.9015	-0.150948	-0.979319	-1.09555	-0.442062	0.735125	-0.859177	-0.82863	-0.945044	-0.291166	0.886176	-0.708389	-0.116496	0.537536	1.7142	0.120388	0.654001	1.83008
Seita.1G049500.1	transport.metal	Solute transport	PF02535	AT3G20870.1	ZIP metal ion transporter family	36.6553	47.1929	38.6003	51.7352	40.1074	47.3382	55.4029	47.76	25.12	25.301	28.2586	75.7825	105.78	59.5215	38.4423	41.6671	33.5339	91.7282	70.5591	75.3345	40.8161	46.3936	42.761	26.7798	80.3615	37.8811	79.2073	-0.0947726	0.0681686	-0.205669	0.680957	0.157074	0.700905	0.162961	-0.111009	0.775882	0.251875	0.795834	-0.273811	0.61276	0.0889223	0.632711	0.886621	0.362584
Seita.1G049600.1	stress.abiotic.heat	not assigned	PF00226	AT3G12170.1	Chaperone DnaJ-domain superfamily protein	20.7923	22.3086	17.6727	59.6273	32.265	33.7774	47.0493	32.9685	51.3997	24.2845	28.1407	46.7401	38.412	53.0563	19.2958	21.9313	15.9292	9.15708	16.6552	13.6164	20.2579	41.8899	43.8059	26.2126	46.0695	19.0521	13.1429	0.760522	1.11927	0.773096	0.88696	0.177271	-0.873085	0.359223	0.0133038	0.126448	-0.582876	-1.63446	-0.345689	-0.232817	-0.941579	-1.99275	0.113084	-0.595484
Seita.1G049900.2	not assigned.unknown	not assigned	PF07944	AT5G12960.1	Putative glycosyl hydrolase of unknown function (DUF1680)	82.0709	68.5979	69.2975	71.171	136.344	86.5333	92.2157	59.7159	107.904	70.0595	50.0287	94.6904	42.3092	92.5149	27.2281	23.7005	35.7041	39.4228	34.4022	35.1228	73.3221	98.0161	86.6119	60.0441	76.5048	28.8776	36.3159	0.154766	0.253842	0.09927	-0.230207	-1.08787	-1.25923	0.0991143	-0.0554577	-0.385027	-1.24293	-1.41428	-0.15453	-0.484087	-1.34166	-1.51309	-0.329474	-1.1867
Seita.1G050300.1	not assigned.unknown	not assigned	PF09752	AT3G12150.1		1.78728	0.76003	0.822856	3.51156	5.72628	3.87658	2.09428	5.15527	1.8244	6.02318	5.20741	0.822468	5.8438	2.17644	2.31909	2.00208	1.96247	0.652427	3.3496	4.36566	1.12339	4.37148	3.02465	5.6153	2.94757	2.09455	2.78923	1.59416	1.35232	2.57598	1.02832	1.06984	0.987403	-0.233049	1.00433	-0.56826	-0.508876	-0.608044	1.23224	-0.333271	-0.275039	-0.37296	-1.56954	-1.50143
Seita.1G050600.1	cell.organisation	not assigned	PF07986	AT3G57890.1	Tubulin binding cofactor C domain-containing protein	26.1541	17.2606	23.7698	46.1982	35.8668	59.6562	24.8019	17.3037	29.496	18.6186	9.46378	36.5959	45.3882	45.6988	15.1395	13.3368	25.2568	38.2399	48.5891	49.3481	22.3948	47.2404	23.8672	14.0412	42.561	17.911	45.3924	0.806493	0.10704	-0.286862	0.632675	-0.0699212	0.764004	-0.699387	-1.09336	-0.173884	-0.876208	-0.0424743	-0.39383	0.525568	-0.176908	0.656902	0.919606	0.216766
Seita.1G050700.1	hormone metabolism.jasmonate.synthesis-degradation.lipoxygenase	Phytohormone action	PF01477,PF00305	AT3G45140.1	lipoxygenase 2	1453.46	933.081	1605.47	833.676	906.661	651.344	1023.7	190.644	1013.63	851.773	767.295	431.773	866.43	843.796	1206.85	1876.27	2559.57	387.038	639.376	666.551	1330.67	797.227	742.658	809.534	713.999	1880.9	564.322	-1.01217	-0.852885	-0.313392	-1.19145	0.753615	-1.4941	0.159272	0.698762	-0.179283	1.76578	-0.481947	0.539481	-0.338553	1.60649	-0.64121	-0.878041	1.06699
Seita.1G051100.1	not assigned.unknown	DNA damage response	PF08743	AT1G51130.1	Nse4, component of Smc5/6 DNA repair complex	17.9134	20.4042	14.2854	21.5279	18.2426	13.641	23.1472	9.90938	18.2129	13.5645	12.8329	12.4796	13.8735	16.8489	10.0801	13.7785	13.2216	16.2478	16.7979	12.2617	17.5343	17.8038	17.0898	13.1987	14.4006	12.3601	15.1025	-0.253638	-0.0307563	-0.0146773	-0.573664	-0.24284	-0.464443	0.222857	0.238818	-0.320249	0.0104471	-0.210973	0.0160598	-0.542871	-0.212091	-0.433656	-0.558657	-0.227895
Seita.1G051200.1	RNA.regulation of transcription.C3H zinc finger family	RNA biosynthesis	PF14608,PF00013,PF00642	AT5G06770.1	KH domain-containing protein / zinc finger (CCCH type) family protein	35.4264	28.8268	23.0988	29.0107	48.7733	26.1753	29.5016	23.1545	30.1779	22.3747	26.8817	20.1386	13.078	27.5052	49.2807	41.5382	36.3488	25.6544	22.7566	30.4539	29.1173	34.6531	27.6113	24.6282	20.2406	42.3892	26.2883	-0.0173963	-0.0598381	0.168621	-0.811934	0.809067	-0.395503	-0.0424678	0.186099	-0.794892	0.826751	-0.378256	0.228426	-0.752052	0.868867	-0.335634	-0.980353	0.640135
Seita.1G051300.1	TCA / org transformation.TCA.CS	Cellular respiration	PF00285	AT2G44350.1	Citrate synthase family protein	66.1784	59.827	63.019	157.449	340.932	147.914	78.8498	66.3865	116.771	39.6303	24.0589	90.7862	69.8023	106.454	68.347	58.3747	79.6667	132.406	125.184	130.864	63.0081	215.432	87.3357	31.8446	89.0141	68.7961	129.485	1.50357	0.491606	-0.604485	0.203366	0.379292	0.786285	-1.01187	-2.10813	-1.30033	-1.12407	-0.71732	-1.09599	-0.288326	-0.112243	0.294601	0.808039	0.98348
Seita.1G051700.1	protein.postranslational modification	Protein modification	PF00481	AT4G38520.2	Protein phosphatase 2C family protein	34.279	45.3719	41.3884	82.1695	69.203	71.0164	59.2205	62.9064	71.0073	44.2102	33.5284	88.2976	78.1547	83.4486	23.7119	22.8136	33.9422	96.3164	106.494	97.2332	40.3464	74.1296	64.3781	38.8693	83.3003	26.8225	100.015	0.595995	0.688411	0.33085	0.747063	-0.33896	1.05018	0.0925826	-0.264922	0.151081	-0.934975	0.454258	-0.357386	0.0584736	-1.02721	0.361611	0.415968	-0.669511
Seita.1G051800.1	not assigned.no ontology	not assigned	PF03878	AT1G30890.2	Integral membrane HRF1 family protein	28.5059	27.7291	30.1853	18.4106	24.4498	20.7863	99.0526	41.565	43.9984	7.27328	10.3682	84.4968	52.0643	54.9907	17.4689	20.6372	19.4196	29.6504	31.3029	29.7693	28.8068	21.2156	61.5387	8.82076	63.8506	19.1752	30.2409	-0.710049	1.07555	-1.29304	0.854067	-0.323209	-0.183149	1.7859	-0.584479	1.56466	0.386376	0.52712	-2.36817	-0.221827	-1.39845	-1.25898	2.14824	0.96884
Seita.1G051900.1	RNA.regulation of transcription.Chromatin Remodeling Factors	Chromatin organisation	PF16495,PF00249,PF04433	AT2G33610.1	switch subunit 3	42.7137	40.0484	42.0868	28.7177	38.0365	24.2719	39.1589	43.0489	39.1646	21.6292	12.7499	26.0565	23.0881	37.4895	17.3873	19.6424	14.3268	46.6685	45.5586	42.4699	41.6163	30.342	40.4575	17.1895	28.8781	17.1189	44.899	-0.727633	-0.02307	-0.886187	-0.819318	-1.01226	-0.142377	0.704545	-0.159229	-0.0917027	-0.285329	0.585425	-0.863101	-0.796228	-0.989178	-0.119299	0.0675986	-0.125899
Seita.1G052000.1	RNA.regulation of transcription.bZIP transcription factor family	RNA biosynthesis	PF00170	AT3G10800.1	Basic-leucine zipper (bZIP) transcription factor family protein	53.1715	69.3844	52.8	51.3856	65.4409	29.4509	56.7122	46.676	72.4085	12.6518	23.6027	58.5755	47.7942	41.3503	27.9967	32.2262	29.261	26.6847	20.9284	22.2336	58.452	48.7591	58.5989	18.1272	49.24	29.828	23.2822	-0.543918	0.0160892	-1.26705	-0.541992	-0.707543	-1.57821	0.560006	-0.723818	0.00193556	-0.163943	-1.03467	-1.28311	-0.558079	-0.723618	-1.59428	0.725779	0.559214
Seita.1G052100.1	not assigned.unknown	RNA biosynthesis		AT2G22370.1		30.3457	29.8837	20.4051	26.4035	36.2055	26.6447	29.9611	32.4501	16.9964	14.8043	24.3074	60.8567	48.0443	43.7235	23.7361	18.9303	25.0215	26.9096	54.4287	48.0344	26.8782	29.7513	26.4692	19.5559	50.8748	22.5626	43.1242	-0.123428	-0.00706596	-0.039594	0.628712	0.00447272	0.423415	0.116357	0.0837614	0.752373	0.12786	0.547023	-0.0325304	0.635773	0.0115352	0.430478	0.668193	0.0440298
Seita.1G052400.1	signalling.G-proteins	Vesicle trafficking	PF16206,PF16213,PF09324,PF12783,PF01369	AT4G38200.1	SEC7-like guanine nucleotide exchange family protein	10.0996	5.94437	8.84916	15.9827	8.02992	10.8722	9.36116	7.26063	7.79991	5.93063	4.96584	23.0191	14.0757	13.5118	4.49625	2.53652	6.78089	7.94824	5.5444	6.17325	8.29771	11.6283	8.14057	5.44823	16.8689	4.60455	6.5553	0.208701	-0.0138821	-0.208467	0.725642	-0.582031	-0.580877	-0.222593	-0.417431	0.517352	-0.791705	-0.790639	-0.194586	0.739515	-0.568112	-0.566937	0.934057	-0.372419
Seita.1G052700.1	#N/A	not assigned		AT3G51500.1		62.2983	58.2824	63.9501	22.5076	43.9878	26.3	74.1749	56.0373	95.7027	30.1692	35.6051	65.0271	31.4001	37.5897	30.5665	26.3882	29.9835	27.4008	34.6283	35.8641	61.5103	30.9318	75.305	32.8871	44.6723	28.9794	32.631	-1.25779	0.306728	-0.492726	-0.75072	-0.824861	-1.16726	1.56456	0.764634	0.507257	0.432382	0.0905355	-0.799386	-1.0575	-1.13153	-1.47402	-0.257694	-0.331957
Seita.1G053800.1	protein.postranslational modification.kinase.receptor like cytoplasmatic kinase VII	Protein modification	PF01476,PF07714	AT2G33580.1	Protein kinase superfamily protein	3.14716	3.56884	5.47378	1.61936	7.33524	5.27618	13.0678	1.73836	13.9886	3.99009	3.44967	3.56559	4.22237	1.68489	3.71625	4.18468	10.5008	0.319254	4.98848	4.88289	4.06326	4.74359	9.59825	3.71988	3.15761	6.13391	3.39687	-0.0432184	1.20942	0.255712	-0.635933	0.811295	-0.504183	1.25498	0.299785	-0.594445	0.856495	-0.462279	-0.951116	-1.84777	-0.396016	-1.7157	-0.891153	0.553716
Seita.1G053900.1	redox.peroxiredoxin	Redox homeostasis	PF00578	AT3G52960.1	Thioredoxin superfamily protein	122.764	138.658	140.04	72.4392	121.522	20.7284	90.165	295.793	19.5976	109.738	125.946	58.9796	125.719	95.9855	153.199	220.675	124.455	43.5602	66.4964	66.8925	133.82	71.5631	135.185	117.842	93.5612	166.11	58.983	-1.19022	0.0656433	0.228453	-0.815278	0.598625	-1.44348	1.25586	1.41859	0.375007	1.78877	-0.253318	0.162814	-0.880924	0.532984	-1.50912	-1.04369	0.37013
Seita.1G054100.1	RNA.regulation of transcription.Methyl binding domain proteins	not assigned	PF15612,PF00628	AT3G01460.1	methyl-CPG-binding domain 9	10.0826	7.58378	10.5451	17.3237	9.26001	10.4696	14.2505	12.7404	14.8632	10.2059	8.45309	17.6859	18.777	17.1624	5.98992	3.99587	7.96263	13.9786	12.4812	16.3448	9.40381	12.3511	13.9514	9.32948	17.8751	5.98281	14.2682	0.11605	0.576458	0.377148	0.628076	-0.389336	0.345085	0.461009	0.261782	0.512419	-0.505931	0.229249	-0.198669	0.0509581	-0.965204	-0.231937	0.249881	-0.765022
Seita.1G054200.1	not assigned.no ontology	not assigned		AT1G67170.1		51.1042	52.5057	53.2861	45.9033	45.7064	37.9965	25.0217	26.217	26.3307	45.0044	41.5272	29.2295	35.6689	37.9666	49.8685	42.4597	56.7087	54.6179	37.3374	43.1199	52.2987	43.2021	25.8565	43.2658	34.2883	49.679	45.0251	-0.551086	-0.998098	0.122123	-0.90174	0.17912	-0.466561	-0.447347	0.673142	-0.350751	0.730136	0.0845349	1.11985	0.0967196	1.17691	0.531845	-1.02372	0.0569729
Seita.1G054500.1	protein.postranslational modification	Protein modification	PF13499	AT5G28850.2	Calcium-binding EF-hand family protein	4.84874	5.15475	2.6044	50.7106	28.2378	39.8413	14.966	17.4736	26.2633	3.73203	5.07676	43.7165	34.3537	42.6485	11.0157	7.70802	9.89084	6.66656	14.8811	9.95731	4.20263	39.5965	19.5676	4.40439	40.2396	9.53818	10.5017	2.92457	2.20819	0.454054	2.93358	1.41126	1.04677	-0.713122	-2.46664	0.00877967	-1.50778	-1.8787	-1.75071	0.721922	-0.794139	-1.16438	2.47563	0.954791
Seita.1G054800.1	transport.amino acids	Solute transport	PF03222	AT3G30390.1	Transmembrane amino acid transporter family protein	27.0481	22.6918	15.2139	113.634	285.029	111.342	56.5662	194.585	288.941	13.9662	11.1662	45.1402	62.4264	43.6458	10.4989	7.76896	11.5316	65.3138	76.8677	93.9621	21.6513	170.001	180.031	12.5662	50.4041	9.93317	78.7146	2.70514	3.11556	-0.38464	0.929278	-0.858816	1.60578	0.41114	-3.08967	-1.77615	-3.5642	-1.09943	-3.49939	-2.18704	-3.97368	-1.51045	1.31404	-0.4735
Seita.1G054900.1	not assigned.unknown	Vesicle trafficking	PF10046	AT5G49550.1		58.0315	53.4067	44.6621	36.9899	40.1058	18.1006	40.8402	65.3478	51.5165	20.0955	26.5633	55.2554	33.3844	40.2848	29.3427	30.2032	27.8865	33.1045	29.5584	24.2757	52.0335	31.7321	52.5682	23.3294	42.9748	29.1441	28.9795	-0.989361	0.0468626	-0.741202	-0.564394	-0.567846	-1.08948	1.03622	0.247619	0.425123	0.421081	-0.100185	-0.788038	-0.611261	-0.614691	-1.13634	0.177251	0.173291
Seita.1G055000.1	not assigned.unknown	not assigned	PF12695	AT3G30380.2	alpha/beta-Hydrolases superfamily protein	36.7092	45.7805	36.4017	27.8395	34.0905	29.1036	31.0229	18.1384	27.9947	22.9708	17.2377	28.543	38.0851	43.6167	23.7996	23.0029	28.1081	22.1882	34.6343	30.8232	39.6305	30.3445	25.7187	20.1043	36.7483	24.9702	29.2152	-0.658168	-0.615622	-0.588543	-0.404983	-0.410201	-0.695206	0.042308	0.0691473	0.253291	0.247612	-0.0370713	0.0268358	0.210888	0.205213	-0.079363	0.183978	0.178261
Seita.1G055200.1	secondary metabolism.isoprenoids.carotenoids.lycopene beta cyclase	Secondary metabolism	PF05834	AT3G10230.1	lycopene cyclase	20.2578	14.6922	18.1955	29.0948	22.0107	22.2124	17.8575	13.7284	3.8343	40.3613	30.9663	19.1807	24.6889	20.6889	35.8506	35.3578	23.1054	21.2905	30.3056	32.2484	17.7152	24.4393	11.8068	35.6638	21.5195	31.4379	27.9482	0.18789	-0.573513	1.39485	-0.0101677	1.09605	0.401728	-0.761867	1.20789	-0.198167	0.908843	0.213944	1.9678	0.563846	1.66909	0.975664	-1.40592	-0.298774
Seita.1G055300.1	protein.postranslational modification.kinase.receptor like cytoplasmatic kinase VII	Protein modification	PF08263,PF00560,PF07714	AT4G22130.1	STRUBBELIG-receptor family 8	2.41776	1.17502	3.18037	7.65835	4.75589	7.95442	5.05447	3.78671	2.20156	2.81731	4.4712	0	2.65406	6.67216	0.995569	0.859481	0.505484	7.51733	11.6011	10.3797	2.25771	6.78955	3.68092	3.64426	3.10874	0.786845	9.83271	1.27278	0.686186	1.04521	0.159481	-1.15125	1.81771	-0.583677	-0.219413	-1.11642	-2.43117	0.546052	0.361849	-0.529672	-1.83438	1.12878	-0.891821	-2.17755
Seita.1G055500.1	#N/A	Solute transport	PF00005,PF00664	AT3G28345.1	ABC transporter family protein	5.74227	3.29122	5.63228	7.40574	2.8777	5.17651	9.65336	2.70696	54.5782	12.1508	13.4987	2.76398	7.11544	11.2892	12.6575	8.93042	11.2221	3.13482	5.39812	6.2073	4.88859	5.15332	22.3129	12.8247	7.05621	10.9367	4.91341	-0.196735	2.20419	1.77713	0.228917	1.39739	-0.240567	2.4036	1.97696	0.426503	1.59623	-0.0439743	-0.424194	-1.97817	-0.804386	-2.44722	-1.55221	-0.379689
Seita.1G055900.1	#N/A	RNA biosynthesis	PF00847	AT1G50640.1	ethylene responsive element binding factor 3	9.96685	12.6005	14.1382	11.4027	16.1409	6.00989	7.54801	6.63576	5.28375	7.43357	6.91877	8.38444	3.05503	13.6537	8.01312	7.26366	7.32336	4.78882	11.2241	9.15541	12.2352	11.1845	6.48917	7.17617	8.36438	7.53338	8.38944	-0.404304	-0.893141	-0.37278	-0.836183	-0.437325	-0.792651	-0.490046	0.0306391	-0.432369	-0.0339345	-0.388856	0.519052	0.0582712	0.454725	0.101628	-0.462068	-0.0643457
Seita.1G056500.1	not assigned.unknown	RNA biosynthesis	PF10280	AT3G01435.1	Expressed protein	21.4473	28.3383	20.1012	35.4562	43.2839	30.3626	17.6352	33.7558	19.9419	16.4295	19.3694	7.72837	12.8127	21.4736	24.475	23.9847	22.5025	71.3718	42.8269	35.9467	23.2956	36.3675	23.7776	17.8994	14.0049	23.6541	50.0485	0.36322	0.0561106	0.0234365	-1.02777	0.281402	0.85214	-0.307078	-0.339658	-1.39175	-0.0815427	0.489069	-0.0326461	-1.08388	0.225308	0.795993	-1.05072	0.257773
Seita.1G056700.1	protein.synthesis.ribosomal protein.unknown.small subunit.S21	Protein biosynthesis	PF01165	AT3G27160.1	Ribosomal protein S21 family protein	268.94	220.463	316.634	181.763	209.245	144.349	170.602	360.829	40.5888	202.889	224.216	264.075	273.483	210.157	283.63	304.544	172.09	231.118	187.783	212.973	268.679	178.452	190.673	213.552	249.238	253.421	210.625	-0.866432	-0.456993	0.0825524	-0.399656	0.203876	-0.602082	0.409413	0.948953	0.466806	1.07028	0.264362	0.539518	0.0573636	0.660846	-0.145066	-0.4822	0.121315
Seita.1G057100.1	misc.UDP glucosyl and glucoronyl transferases	Enzyme classification	PF00201	AT4G15480.1	UDP-Glycosyltransferase superfamily protein	92.2595	110.565	66.2239	61.071	47.703	21.898	113.449	58.9085	292.455	16.9487	14.2726	34.5789	18.1993	16.5821	10.3429	17.3329	14.2097	9.99653	19.0203	11.1485	89.6829	43.5573	154.937	15.6107	23.1201	13.9618	13.3884	-1.33232	0.812797	-2.12255	-2.23975	-2.40535	-2.98887	2.14519	-0.791341	-0.907759	-1.07422	-1.65744	-2.93521	-3.05261	-3.21803	-3.80169	-0.115763	-0.282401
Seita.1G057300.1	secondary metabolism.phenylpropanoids.lignin biosynthesis.CAD	Cell wall organisation	PF00107,PF08240	AT3G19450.1	GroES-like zinc-binding alcohol dehydrogenase family protein	119.423	207.609	90.589	131.259	109.608	181.908	73.2818	50.3646	153.859	25.3902	28.0082	42.8954	102.668	95.0431	89.3511	93.1431	107.009	81.3443	123.736	129.179	139.207	140.925	92.5017	26.6992	80.2023	96.5012	111.42	-0.257619	-0.573709	-1.97839	-1.10081	-0.278352	-0.589159	-0.316151	-1.7213	-0.843287	-0.0207814	-0.331573	-1.40473	-0.527035	0.295302	-0.0153921	0.878219	1.69957
Seita.1G057500.1	protein.targeting.chloroplast	Solute transport	PF12263	AT2G15290.1	translocon at inner membrane of chloroplasts 21	65.8821	68.7665	64.3404	94.7682	90.8075	82.2327	103.369	73.6285	72.9914	64.98	64.1315	102.456	104.046	78.6177	204.481	193.517	197.044	149.93	232.108	245.642	66.3297	89.2695	83.3296	64.5558	95.04	198.347	209.226	0.151153	0.331481	0.361985	0.225868	1.84106	1.39505	0.180383	0.21093	0.074723	1.69015	1.24401	0.0305596	-0.105672	1.50962	1.06351	-0.136227	1.47886
Seita.1G057600.1	not assigned.unknown	not assigned	PF01894	AT1G21065.1		116.738	119.939	137.986	100.025	105.774	97.3487	165.945	148.371	172.002	61.8209	61.4571	78.2123	38.8825	122.521	190.375	207.779	143.069	99.0877	89.1558	100.076	124.888	101.049	162.106	61.639	79.872	180.407	96.1067	-0.581347	0.388905	-0.61683	-0.946338	0.807082	-0.633049	0.970282	-0.0356332	-0.365034	1.38845	-0.0517129	-1.00569	-1.33527	0.418204	-1.02198	-0.329313	1.42371
Seita.1G058000.1	not assigned.unknown	not assigned	PF09335	AT4G13150.1		40.1926	35.4401	45.1729	53.1733	50.1025	116.381	9.9998	31.5286	4.56159	17.2801	49.3875	17.2718	14.6095	19.0439	6.94984	26.5084	14.3713	40.3091	89.2237	63.6818	40.2685	73.2188	15.3633	33.3338	16.9751	15.9432	64.4049	0.605007	-1.33908	0.191824	-1.53382	-1.04109	0.415511	-1.94474	-0.413012	-2.13961	-1.64652	-0.189517	1.53016	-0.194005	0.297404	1.7552	-1.72519	-1.23212
Seita.1G058100.1	misc.UDP glucosyl and glucoronyl transferases	not assigned	PF03016	AT4G38040.1	Exostosin family protein	7.9087	7.41029	12.7131	5.12995	8.07633	8.34516	11.0053	11.9171	12.1249	4.74285	2.99548	13.6584	14.4098	9.20015	6.74863	4.20023	6.53427	14.0276	9.3007	11.4177	9.34404	7.18381	11.6824	3.86917	12.4228	5.82771	11.582	-0.643094	0.332087	-0.863559	0.116452	-0.418139	0.0562147	0.975516	-0.223266	0.76056	0.223469	0.700142	-1.19512	-0.216039	-0.749841	-0.276219	0.982155	0.444292
Seita.1G058200.1	DNA.unspecified	not assigned	PF04199	AT4G35220.1	Cyclase family protein	20.9235	28.6191	21.451	94.2892	175.129	80.8355	62.6975	89.4018	25.6022	30.4953	38.3619	59.766	167.206	85.9968	24.9091	24.2889	18.5614	15.441	16.8087	23.2525	23.6645	116.751	59.2338	34.4286	104.323	22.5865	18.5007	2.02094	1.33553	0.949695	1.83736	0.198282	-0.613096	-0.684954	-1.07039	-0.183636	-1.82214	-2.63477	-0.385371	0.501345	-1.13685	-1.94902	0.886803	-0.751069
Seita.1G058300.2	DNA.unspecified	not assigned	PF04199	AT4G35220.1	Cyclase family protein	316.299	468.198	306.516	403.182	705.733	626.242	200.9	211.537	190.039	99.5943	182.648	405.193	341.879	202.385	135.37	153.895	117.539	361.796	274.299	230.685	363.671	578.386	200.825	141.121	316.486	135.601	288.927	0.399779	-0.84466	-0.926674	-0.496101	-1.15384	-0.586201	-1.24448	-1.3265	-0.895905	-1.55368	-0.986008	-0.0820524	0.3486	-0.309216	0.258495	0.43065	-0.22714
Seita.1G058600.1	not assigned.unknown	not assigned		AT4G37090.1		47.2789	36.2421	31.7914	35.2365	30.2965	30.0149	33.1082	34.191	31.3084	24.3918	11.2331	35.0801	40.6186	39.9685	35.7285	28.5401	32.9449	71.636	38.5527	47.5281	38.4375	31.8493	32.8692	17.8124	38.5557	32.4045	52.5722	-0.540802	-0.204442	-0.724049	-0.283923	0.0165709	0.208115	0.336283	-0.183793	0.256978	0.557223	0.749121	-0.519666	-0.0794038	0.220947	0.412619	0.440623	0.740208
Seita.1G058700.1	protein.postranslational modification.kinase.receptor like cytoplasmatic kinase VII	Protein modification	PF07714	AT3G15890.1	Protein kinase superfamily protein	7.39588	11.6816	8.33887	10.5535	20.3781	17.7371	24.5217	13.4239	16.4202	10.5262	10.44	19.7084	39.8465	40.3868	11.4944	12.3185	20.1245	4.7571	6.84323	7.07372	9.13879	16.2229	18.1219	10.4831	33.3139	14.6458	6.22468	0.551357	0.978788	0.585236	1.55579	0.918704	-0.797947	0.428374	0.0351562	1.00491	0.36882	-1.35089	-0.392559	0.575969	-0.0592663	-1.77753	0.968808	0.332952
Seita.1G058900.1	#N/A	Carbohydrate metabolism		AT4G32190.1	Myosin heavy chain-related protein	31.1644	21.5005	28.6959	42.6505	55.6142	49.6522	54.2807	69.7131	27.0303	30.3714	28.3855	65.7426	51.2582	65.6583	72.247	58.7202	61.0178	110.9	80.9466	73.5999	27.1203	49.3056	50.3414	29.3784	60.8864	63.995	88.4823	0.593962	0.910473	0.515235	0.87365	1.49976	1.45806	0.316815	-0.0783139	0.279734	0.906434	0.864276	-0.394918	-0.0371495	0.58954	0.547302	0.357941	0.984142
Seita.1G059400.1	protein.degradation.ubiquitin.E3.RING	Protein homeostasis	PF13639,PF02148,PF07576	AT2G26000.2	zinc finger (C3HC4-type RING finger) family protein	26.9466	32.2282	29.3538	24.5879	41.8619	39.5846	43.9707	13.5637	32.1603	26.0821	15.4474	16.2998	21.2325	41.4558	14.5121	10.3098	11.82	18.672	26.6423	25.1984	29.5096	35.3448	29.8982	20.7648	26.3294	12.214	23.5042	-0.00782991	0.00707925	-0.130688	-0.464947	-1.01093	-0.584903	0.0149151	-0.122934	-0.457291	-1.00379	-0.577311	-0.137757	-0.472025	-1.01797	-0.591977	-0.334036	-0.879388
Seita.1G059800.1	RNA.regulation of transcription.unclassified	Protein modification	PF13637,PF12796,PF01529	AT5G20350.1	Ankyrin repeat family protein with DHHC zinc finger domain	11.2767	11.0937	11.9333	24.7835	8.84064	14.1074	15.6764	7.51243	3.73677	8.58902	5.49473	43.2654	65.5437	49.2515	14.706	14.6541	21.2087	12.4281	25.4514	25.3954	11.4346	15.9105	8.97519	7.04188	52.6869	16.8563	21.0916	0.191167	-0.347424	-0.30783	1.90019	0.805229	0.619595	-0.538977	-0.499361	1.70974	0.614951	0.428721	0.0391759	2.24799	1.15225	0.967362	2.20783	1.11156
Seita.1G060200.1	major CHO metabolism.synthesis.sucrose.SPS	Carbohydrate metabolism	PF05116,PF00862,PF00534	AT5G20280.1	sucrose phosphate synthase 1F	38.5205	32.7613	35.5344	68.8113	72.8041	77.9139	33.9367	45.6491	58.6642	31.3635	21.3256	109.73	83.7975	60.8897	43.9918	35.29	42.6645	85.8669	77.8699	93.2257	35.6054	73.1764	46.0833	26.3445	84.8059	40.6488	85.6542	0.768051	0.400433	-0.0473545	0.961805	0.448431	1.01234	-0.367495	-0.81529	0.19377	-0.319318	0.244346	-0.447657	0.56124	0.0481	0.611796	1.00903	0.495561
Seita.1G060300.1	not assigned.unknown	not assigned	PF02845	AT5G32440.3	Ubiquitin system component Cue protein	131.664	142.692	127.018	146.549	332.745	172.969	153.54	187.802	425.804	106.894	86.0934	95.4106	99.3396	98.3387	38.7205	46.9507	45.0386	67.668	69.1984	84.588	133.791	217.421	255.715	96.4936	97.6963	43.5699	73.8182	0.432331	0.97104	-0.0821402	-0.748656	-1.35247	-1.11406	0.538773	-0.514459	-1.18109	-1.78501	-1.54654	-1.05311	-1.71976	-2.32344	-2.08515	-0.666447	-1.27002
Seita.1G060500.1	#N/A	not assigned				77.9528	243.093	51.84	68.1564	151.622	105.43	84.0082	89.3846	610.923	46.8365	120.413	24.5266	16.0245	28.535	42.5167	42.1272	66.7239	50.9448	42.7584	37.0112	124.295	108.403	261.439	83.6245	23.0287	50.4559	43.5715	-0.479046	1.10262	-0.124548	-2.74175	-1.0752	-1.77882	1.58174	0.354444	-2.26329	-0.596371	-1.30001	-1.22708	-3.84442	-2.17774	-2.88149	-2.61667	-0.950433
Seita.1G060600.1	RNA.regulation of transcription.HB	RNA biosynthesis	PF03789,PF03791,PF03790,PF05920	AT5G25220.2	KNOTTED1-like homeobox gene 3	308.395	401.498	279.936	371.038	391.212	464.355	293.293	255.777	303.072	269.178	233.85	340.908	230.891	407.976	255.546	236.785	248.856	308.491	306.273	287.056	329.943	408.868	284.047	251.514	326.592	247.062	300.607	0.0366968	-0.205468	0.000130489	-0.315944	-0.159251	-0.391342	-0.242173	-0.0365654	-0.352652	-0.195954	-0.428053	0.20559	-0.110467	0.0462106	-0.185865	-0.316066	-0.159372
Seita.1G060900.1	protein.degradation.ubiquitin.proteasom	Protein homeostasis	PF00227	AT1G21720.1	proteasome beta subunit C1	40.9199	98.333	42.2306	25.4874	38.4112	37.4628	14.3363	13.2978	18.9935	9.88666	2.19922	31.0492	36.2506	18.5157	22.597	30.2998	29.0493	9.45161	9.46209	12.5942	60.4945	33.7871	15.5425	6.04294	28.6051	27.3154	10.5026	-1.11779	-1.94887	-2.95058	-1.38094	-0.893986	-2.7797	-0.831902	-1.83565	-0.263227	0.223272	-1.66303	-1.00248	0.56881	1.05414	-0.830017	1.57274	2.05434
Seita.1G061200.1	RNA.regulation of transcription.ARR	Phytohormone action	PF00249,PF00072	AT2G25180.1	response regulator 12	57.9785	42.4698	55.1766	40.1571	26.4432	28.7105	72.7844	65.9749	29.3841	68.085	61.7766	100.503	86.9663	54.832	50.5185	42.01	54.4423	86.5785	66.8308	81.6939	51.875	31.7703	56.0478	64.9308	80.767	48.9903	78.3677	-0.981149	0.119627	0.724061	0.352027	0.175129	0.346416	1.10079	1.70517	1.33352	1.15608	1.32787	0.604455	0.232369	0.0555255	0.226762	-0.372277	-0.548808
Seita.1G061300.1	stress.abiotic.heat	External stimuli response	PF07728,PF00004,PF10431,PF02861	AT2G25140.1	casein lytic proteinase B4	18.1127	18.0538	15.7751	50.598	53.4667	54.4154	33.0914	26.7074	37.865	12.6249	8.67782	22.7008	19.0226	24.7541	14.092	9.9602	13.222	64.2716	33.3708	40.2951	17.3139	52.8267	32.5546	10.6513	22.1592	12.4247	45.9792	1.33193	0.920582	-0.308626	0.0619725	-0.220312	1.15691	-0.410861	-1.64048	-1.27045	-1.55198	-0.175017	-1.22867	-0.859109	-1.14045	0.235879	0.370921	0.0882416
Seita.1G061500.2	not assigned.unknown	Coenzyme metabolism	PF11833	AT3G51140.1	Protein of unknown function (DUF3353)	55.3046	46.1899	50.9241	86.8877	70.9592	45.8734	64.6401	129.616	50.1614	59.9883	47.8854	101.687	79.9031	101.012	87.4166	61.0353	66.4881	150.602	105.574	107.366	50.8062	67.9068	81.4725	53.9369	94.2007	71.6467	121.181	0.135248	0.718545	0.478372	0.597795	0.757246	1.00691	0.58343	0.34328	0.462613	0.622182	0.87178	-0.24003	-0.120895	0.0388181	0.288236	0.119204	0.27879
Seita.1G061900.1	protein.degradation.ubiquitin	Protein homeostasis	PF03152	AT2G21270.3	ubiquitin fusion degradation 1	57.4652	56.5233	53.9872	86.8206	109.909	174.151	90.0776	67.8667	145.047	56.0714	42.0573	153.911	196.353	187.372	82.2164	70.2352	79.869	110.319	121.628	112.975	55.9919	123.627	100.997	49.0644	179.212	77.4402	114.974	0.882822	0.869525	0.196447	1.38186	0.725647	0.782908	-0.0131531	-0.686224	0.499071	-0.156927	-0.0999127	-0.672924	0.512183	-0.143754	-0.0867495	1.18523	0.529064
Seita.1G062100.1	RNA.regulation of transcription.WRKY domain transcription factor family	RNA biosynthesis	PF03106	AT1G80840.1	WRKY DNA-binding protein 40	70.4086	44.7054	61.2654	21.3563	11.6753	9.99281	41.5231	6.77638	26.6161	17.4008	16.0022	10.5144	11.1405	17.0236	165.737	283.668	631.268	3.42524	12.0877	9.82273	58.7932	14.3415	24.9719	16.7015	12.8928	360.224	8.44522	-2.3052	-1.24762	-1.40477	-2.46633	2.84262	-3.0329	1.05713	0.898951	-0.161199	5.14724	-0.728589	-0.157562	-1.21823	4.08985	-1.78483	-1.05995	4.24631
Seita.1G062500.1	amino acid metabolism.synthesis.aromatic aa.phenylalanine and tyrosine.chorismate mutase	Amino acid metabolism		AT5G10870.1	chorismate mutase 2	4.51253	4.56888	6.72732	59.1356	47.6382	86.6391	10.3652	39.4214	7.65895	12.1245	21.6446	21.4653	29.1573	19.2125	21.3158	24.311	45.2769	50.5533	52.3148	51.9642	5.26958	64.471	19.1485	16.8846	23.2783	30.3013	51.6108	3.31789	1.88246	2.07957	1.82745	2.7301	3.00964	-1.433	-1.23292	-1.4911	-0.582443	-0.308088	0.199553	-0.0575704	0.84968	1.12493	-0.257281	0.649678
Seita.1G062700.1	not assigned.unknown	Protein translocation	PF02575	AT2G24020.1	Uncharacterised BCR, YbaB family COG0718	189.261	196.367	182.819	236.482	224.343	233.13	429.48	397.11	191.208	275.191	272.221	328.015	329.401	214.784	274.934	210.482	219.926	478.547	325.764	285.467	189.482	231.318	339.266	273.706	290.733	235.114	363.259	0.0128739	0.843494	0.934465	0.326178	0.572364	0.691928	0.830661	0.921653	0.313318	0.559526	0.679083	0.0910129	-0.51736	-0.271094	-0.151604	-0.608364	-0.362087
Seita.1G063200.2	protein.postranslational modification	Protein modification	PF00481	AT4G31860.1	Protein phosphatase 2C family protein	87.4202	74.4829	125.136	101.095	54.8088	147.704	66.7303	66.4177	32.2773	197.84	62.8594	72.7051	84.638	144.296	62.4222	47.8623	46.4287	80.9775	64.2861	65.9635	95.6797	101.203	55.1418	130.35	100.546	52.2377	70.409	-0.187835	-0.787395	0.775697	-0.230733	-0.610042	-0.694165	-0.599692	0.96362	-0.0429011	-0.422336	-0.506403	1.56294	0.556803	0.177236	0.0933549	-1.00652	-1.38548
Seita.1G063300.3	RNA.RNA binding	RNA processing	PF04818,PF08312,PF00076,PF01805	AT5G25060.1	RNA recognition motif (RRM)-containing protein	56.4732	38.4633	54.1357	113.099	91.3624	84.0625	53.636	37.0868	49.4377	45.0021	23.5709	67.8988	67.5273	70.0687	41.9587	30.8435	44.3478	58.1853	73.6048	75.8078	49.6907	96.1746	46.7202	34.2865	68.4982	39.05	69.1993	0.675722	-0.0762969	-0.15513	0.17246	-0.0909274	0.224927	-0.752033	-0.830816	-0.503344	-0.766577	-0.450851	-0.0788517	0.248775	-0.014647	0.30124	0.327621	0.0641851
Seita.1G063400.1	not assigned.unknown	Protein homeostasis	PF10377	AT4G30790.1		23.7648	16.6818	22.1291	48.9471	53.5159	28.4058	28.9139	26.9588	25.705	23.1036	17.7354	48.5963	39.3995	64.929	15.468	11.033	16.1382	33.9331	34.5116	43.0807	20.8586	43.6229	27.1926	20.4195	50.9749	14.2131	37.1752	0.784459	0.39643	0.360347	0.992039	-0.294136	0.578903	-0.38782	-0.42362	0.207608	-1.07855	-0.20559	-0.0358744	0.595384	-0.690371	0.182282	0.63115	-0.653935
Seita.1G063600.1	not assigned.unknown	not assigned	PF03006	AT2G24150.1	heptahelical protein 3	8.49061	7.22116	5.5328	9.17837	23.6353	5.3496	9.64652	6.1347	3.80589	9.76614	6.08702	9.51754	7.63496	5.48397	5.74702	5.45758	4.96052	6.09687	10.1452	14.1729	7.08152	12.7211	6.52904	7.92658	7.54549	5.38837	10.1383	0.566419	-0.108487	0.541825	-0.194468	-0.12835	0.25863	-0.675057	-0.0230005	-0.761851	-0.694449	-0.308046	0.650059	-0.0857753	-0.0200186	0.367268	-0.737193	-0.668758
Seita.1G063800.1	DNA.repair	Protein homeostasis	PF00240,PF09280,PF00627	AT1G79650.1	Rad23 UV excision repair protein family	35.5331	33.7528	36.8262	112.114	72.0931	69.3212	48.8905	41.9653	35.6253	30.1982	28.4817	74.504	69.425	100.84	56.2521	39.3275	51.5076	66.8342	47.9994	47.6381	35.3707	84.5093	42.1604	29.3399	81.5896	49.0291	54.1573	0.970468	0.262457	0.127454	0.907503	0.723783	0.36401	-0.707921	-0.842795	-0.0629898	-0.246281	-0.606548	-0.134915	0.644951	0.461391	0.101474	0.779839	0.596083
Seita.1G064200.1	not assigned.no ontology	not assigned	PF01966	AT1G26160.1	Metal-dependent phosphohydrolase	39.2692	29.9901	38.5571	115.987	97.5053	70.448	37.7353	49.83	7.76837	33.9824	25.2828	64.8597	47.0492	59.3081	100.584	77.9449	86.8282	37.8621	46.0824	44.8874	35.9388	94.6467	31.7779	29.6326	57.0724	88.4524	42.944	1.11391	-0.160161	0.111442	0.375277	1.55845	0.00417637	-1.27412	-1.00225	-0.738775	0.4451	-1.10993	0.271537	0.535494	1.71854	0.164389	0.263709	1.44656
Seita.1G064400.1	secondary metabolism.wax	Cell wall organisation	PF04116,PF12076	AT5G57800.1	Fatty acid hydroxylase superfamily	9.35722	8.48875	8.90326	15.7033	39.6624	19.2871	5.29193	0.943955	3.45749	49.992	89.4322	2.28405	0	10.5772	7.30957	9.9745	11.5729	6.58038	7.77081	9.94271	8.91641	24.8843	3.23112	69.7121	4.2871	9.619	8.09797	1.20436	-1.42905	3.39021	-1.32853	0.363202	-0.388265	-2.63657	2.18902	-2.53616	-0.839842	-1.59393	4.81555	0.104039	1.78922	1.04376	-4.71944	-3.02525
Seita.1G064800.1	development.unspecified	not assigned	PF08553	AT4G33400.1	Vacuolar import/degradation, Vid27-related protein	9.15081	6.96733	5.61733	19.4224	14.7181	11.4193	7.73037	6.35752	6.11393	8.98913	9.71456	11.3796	6.90219	13.6794	4.84913	4.47835	3.32093	2.58018	2.76455	1.97315	7.24516	15.1866	6.73394	9.35184	10.6537	4.21613	2.43929	0.782599	-0.0905159	0.75417	0.260225	-0.509203	-1.76659	-0.87323	-0.0264184	-0.522921	-1.29222	-2.55464	0.844451	0.35089	-0.418776	-1.67572	-0.495625	-1.26048
Seita.1G064900.1	protein.targeting.secretory pathway.unspecified	Protein translocation	PF00584	AT5G50460.1	secE/sec61-gamma protein transport protein	222.908	260.431	217.896	142.206	197.775	164.551	158.456	104.425	197.665	69.1222	101.692	159.03	131.087	148.012	183.389	190.054	202.223	171.665	151.068	116.807	233.745	168.177	153.515	85.4071	146.043	191.889	146.513	-0.746613	-0.597258	-1.02633	-0.974811	-0.0256688	-0.925482	0.149315	-0.279859	-0.228211	0.720905	-0.178886	-0.429108	-0.37751	0.571554	-0.328186	0.0516807	1.00055
Seita.1G065300.1	RNA.regulation of transcription.C2C2(Zn) CO-like	not assigned	PF00643,PF06203	AT5G57660.1	CONSTANS-like 5	88.5991	61.694	105.009	31.8641	41.3735	36.4501	24.9259	4.49021	6.18091	294.653	117.894	39.8784	68.8225	74.8509	55.8604	54.3686	62.7241	21.872	51.0986	42.916	85.1007	36.5626	11.8657	206.274	61.1839	57.651	38.6289	-1.48359	-2.85363	1.62275	-0.770087	-0.300688	-1.39552	-1.37129	3.10628	0.713709	1.18257	0.088071	4.47497	2.08487	2.55177	1.45927	-2.39294	-1.92317
Seita.1G065500.1	minor CHO metabolism.sugar alcohols	Coenzyme metabolism	PF00370,PF02782	AT4G30310.2	FGGY family of carbohydrate kinase	62.317	36.5085	61.1982	89.0242	52.3864	124.435	56.1047	58.5588	23.942	126.5	78.9332	115.998	136.072	137.801	70.5356	59.266	51.9576	84.237	126.215	140.778	53.3412	88.6152	46.2018	102.717	129.957	60.5864	117.077	0.469755	-0.19113	1.32391	0.994389	0.456889	0.878979	-0.660927	0.854493	0.524686	-0.0126964	0.40928	1.51498	1.18556	0.64797	1.07015	-0.329921	-0.866888
Seita.1G065600.2	signalling.calcium	not assigned	PF07887	AT5G57580.1	Calmodulin-binding protein	193.105	234.184	209.639	282.054	319.405	335.216	139.937	171.948	108.731	181.337	174.207	333.632	294.641	421.361	55.6955	48.6034	62.9177	398.858	342.389	311.577	212.31	312.225	140.205	177.772	349.878	55.7389	350.941	0.282603	-0.581833	0.142074	0.419307	-1.67777	0.470292	-0.864475	-0.140509	0.136708	-1.96057	0.187697	0.723861	1.00118	-1.09597	1.05216	0.277208	-1.81955
Seita.1G065800.1	secondary metabolism.phenylpropanoids.lignin biosynthesis.4CL	Coenzyme metabolism	PF13193,PF00501	AT3G21240.1	4-coumarate:CoA ligase 2	76.1876	131.328	87.6208	40.7168	28.4479	60.5681	86.5634	38.2199	54.026	15.6978	20.3009	42.7701	108.595	96.2521	19.6053	18.0794	69.499	33.6171	68.0688	51.5199	98.3789	43.2442	59.6031	17.9994	82.5391	35.7279	51.0686	-1.46009	-0.744532	-2.03946	-0.560834	-1.2592	-1.21431	0.715431	-0.580347	0.899456	0.200382	0.245819	-1.29502	0.183825	-0.514764	-0.469662	1.4795	0.779876
Seita.1G066400.1	minor CHO metabolism.others	not assigned	PF01263	AT5G57330.1	Galactose mutarotase-like superfamily protein	6.04342	7.57453	8.49355	5.28715	20.9556	1.01332	10.9631	4.81367	1.2244	0.971652	5.72763	9.93036	5.55311	12.9565	4.3805	1.89086	2.78016	9.71241	11.5037	8.71583	7.3705	9.08535	5.66705	3.34964	9.48	3.01717	9.97732	0.0230696	-0.394023	-0.684586	0.0609328	-1.01125	0.176509	-0.417781	-0.70969	0.0379096	-1.037	0.153633	-0.291236	0.455688	-0.617746	0.571158	0.747648	-0.325068
Seita.1G066500.1	#N/A	Cytoskeleton organisation	PF07738	AT3G10730.1	SAD1/UNC-84 domain protein 2	82.1598	88.6078	64.7145	172.743	270.747	190.401	98.6633	87.4189	118.004	26.371	23.6223	120.651	90.2614	97.5841	41.3741	35.999	49.603	107.23	72.8071	84.255	78.494	211.297	101.362	24.9966	102.832	42.3254	88.0973	1.15847	0.385959	-1.25141	0.0969619	-0.636979	-0.0825796	-0.772459	-2.41023	-1.06161	-1.7955	-1.24116	-1.63729	-0.289053	-1.02288	-0.468586	1.34881	0.614193
Seita.1G066700.1	RNA.processing	Protein biosynthesis	PF13659	AT2G47420.1	Ribosomal RNA adenine dimethylase family protein	36.0667	39.2781	30.51	39.4513	27.1033	31.0007	18.9543	35.9738	36.3258	26.3428	20.592	28.1754	28.1261	24.1854	48.3916	49.3426	53.6543	78.1508	61.0198	59.9234	35.2849	32.5184	30.4179	23.4674	26.829	50.4628	66.3647	-0.394723	-0.184212	-0.196974	-0.685643	0.773705	0.659258	0.210436	0.197546	-0.291026	1.16855	1.05425	-0.0128346	-0.501346	0.957841	0.843527	-0.488368	0.970261
Seita.1G067000.2	signalling.calcium	Solute transport	PF00690,PF12515,PF00702,PF00122,PF00689	AT5G57110.1	autoinhibited Ca2+ -ATPase, isoform 8	20.0921	13.9692	25.2541	55.2135	38.7962	40.0616	39.7866	9.23898	13.3911	14.1389	10.9816	90.2147	85.3987	89.8041	25.3167	28.1543	50.5335	56.9421	97.9528	80.7431	19.7718	44.6904	20.8056	12.5602	88.4725	34.6682	78.546	0.893276	0.0521605	-0.26094	1.86324	1.04899	1.72712	-0.841061	-1.15418	0.970117	0.156541	0.834045	-0.313045	1.81101	0.996841	1.6749	2.12402	1.30898
Seita.1G067300.1	protein.postranslational modification.kinase.receptor like cytoplasmatic kinase VII	Enzyme classification	PF08263,PF00069	AT2G20850.1	STRUBBELIG-receptor family 1	14.9394	5.647	12.2913	29.4979	16.648	27.1148	25.0533	14.6192	4.08861	9.26987	6.8439	24.1944	40.6742	39.3006	23.0291	16.9634	25.221	24.6957	32.9556	41.5688	10.9592	24.4203	14.587	8.05689	34.7231	21.7378	33.0734	0.87929	0.408196	-0.0464393	1.36618	1.23655	1.33361	-0.470678	-0.925319	0.487043	0.358845	0.45457	-0.454194	0.957537	0.828673	0.925023	1.41207	1.2815
Seita.1G067400.1	#N/A	not assigned		AT3G21150.1	B-box 32	54.2011	27.6585	59.5677	12.082	5.77682	10.1886	37.9836	15.2446	37.2987	25.6171	39.5782	6.75747	12.8035	14.6035	87.5592	157.315	165.491	27.6547	43.7586	27.4395	47.1424	9.34914	30.1756	32.5976	11.3882	136.788	32.9509	-2.58883	-0.635645	-0.0996004	-2.32613	1.80343	-0.763568	1.95292	2.48794	0.263123	4.39117	1.82644	0.53582	-1.69021	2.43887	-0.127727	-2.22552	1.90257
Seita.1G067700.1	not assigned.unknown	not assigned	PF10253	AT2G19270.1		29.5608	18.4453	14.0884	22.1234	23.3505	20.7478	37.4202	19.9187	28.1352	26.7394	19.0983	17.147	15.0084	20.3448	27.8643	24.3536	25.723	16.3469	12.4957	15.289	20.6982	22.0739	28.4914	22.9188	17.5001	25.9803	14.7105	-0.17473	0.469332	0.53882	-0.526893	0.590324	-0.734148	0.644288	0.713838	-0.352365	0.765293	-0.559797	0.0697294	-0.996457	0.121194	-1.20367	-1.06586	0.0514309
Seita.1G067800.1	not assigned.unknown	not assigned		AT4G30010.1		184.105	236.933	213.318	147.539	225.956	195.213	319.97	566.266	557.888	124.54	143.362	138.338	182.123	113.503	207.566	303.445	257.174	172.506	137.993	130.569	211.452	189.569	481.375	133.951	144.655	256.062	147.023	-0.429481	1.22166	-0.249474	-0.84485	0.543321	-0.779326	1.65119	0.179966	-0.415396	0.97281	-0.349873	-1.47108	-2.06656	-0.678299	-2.00103	-0.59531	0.792733
Seita.1G068200.1	not assigned.unknown	not assigned	PF02485	AT2G19160.1	Core-2/I-branching beta-1,6-N-acetylglucosaminyltransferase family protein	46.6025	32.6188	43.311	69.4397	57.1757	66.2893	29.8643	23.5741	30.7539	31.8222	26.1277	49.0081	51.6657	52.5865	22.55	18.1551	22.5129	43.5487	47.1277	42.5115	40.8441	64.3016	28.0641	28.975	51.0868	21.0727	44.3959	0.381573	-0.524353	-0.0997045	0.0317027	-0.692236	-0.129919	-0.906108	-0.481254	-0.349949	-1.07404	-0.5116	0.424443	0.556253	-0.168043	0.394606	0.131447	-0.592165
Seita.1G068300.1	transport.p- and v-ATPases.H+-transporting two-sector ATPase	Solute transport	PF02874,PF00306,PF16886,PF00006	AT1G78900.2	vacuolar ATP synthase subunit A	153.16	143.537	122.766	416.164	482.204	412.249	117.387	164.709	261.54	86.0377	67.9477	294.726	202.756	218.142	79.2616	60.9229	106.893	603.488	451.399	447.26	139.821	436.872	181.212	76.9927	238.541	82.3591	500.716	1.37273	0.413797	-0.468027	0.480738	-0.518657	1.59354	-0.958897	-1.84077	-0.892027	-1.89139	0.220822	-0.881786	0.0669072	-0.932422	1.17971	0.948812	-0.0506126
Seita.1G068500.1	not assigned.unknown	not assigned	PF04783,PF04782	AT2G19090.1	Protein of unknown function (DUF630 and DUF632)	2.6099	3.17099	2.05987	5.72775	5.38221	2.10211	4.18671	0.497874	0.506554	3.15787	1.37887	3.44804	0	5.13243	3.81339	4.05184	0.893624	0.630107	3.09436	4.21631	2.61358	4.40402	1.73038	2.26837	2.86016	2.91962	2.64692	0.457399	-0.559906	0.173833	-0.157635	0.408432	-0.227197	-1.02018	-0.281348	-0.617137	-0.0458782	-0.686793	0.730416	0.405436	0.965514	0.33546	-0.332099	0.233234
Seita.1G068600.1	RNA.regulation of transcription.bZIP transcription factor family	RNA biosynthesis	PF00170	AT5G24800.1	basic leucine zipper 9	80.2753	65.1012	60.0166	66.161	60.0495	47.7633	57.5101	43.3852	47.9098	22.317	36.3573	57.18	28.9224	51.3243	62.2657	55.24	70.219	30.4052	32.2385	24.8867	68.4644	57.9913	49.6017	29.3371	45.8089	62.5749	29.1768	-0.512973	-0.450927	-0.796923	-0.86745	0.12959	-1.47438	0.0619504	-0.284291	-0.354551	0.642507	-0.9617	-0.346087	-0.416417	0.580428	-1.02335	-0.0701053	0.926212
Seita.1G068600.2	RNA.regulation of transcription.bZIP transcription factor family	RNA biosynthesis	PF00170	AT5G24800.1	basic leucine zipper 9	21.5032	30.9237	27.72	32.4358	29.5161	26.9754	27.0174	19.1723	15.6692	12.2283	16.0184	32.1041	14.3463	20.0365	10.7407	20.9994	15.3978	13.3534	11.923	9.24344	26.7156	29.6424	20.6197	14.1234	22.1623	15.7126	11.5066	-0.130881	-0.371451	-0.515484	-0.563763	-0.500015	-1.46132	-0.240757	-0.385037	-0.433076	-0.369491	-1.33133	-0.144222	-0.192103	-0.128723	-1.08966	-0.0476585	0.0154991
Seita.1G068800.1	development.unspecified	Multi-process regulation	PF04570	AT1G74940.1	Protein of unknown function (DUF581)	41.7126	57.2406	42.6501	58.3449	37.1485	67.6324	44.916	29.3184	24.4549	144.254	131.323	52.4005	74.0146	60.5611	115.765	129.953	109.185	76.6434	63.4383	69.5212	47.2011	54.3753	32.8965	137.788	62.3254	118.301	69.8676	-0.0727663	-0.522942	1.93711	0.102302	1.58955	0.308942	-0.450333	2.01025	0.175105	1.66258	0.381781	2.45986	0.62541	2.11233	0.832026	-1.83523	-0.347572
Seita.1G069300.1	development.squamosa promoter binding like (SPL)	RNA biosynthesis	PF03110	AT1G27370.3	squamosa promoter binding protein-like 10	35.5417	21.0833	31.9015	67.2884	62.2508	44.3284	38.1143	45.948	31.0118	13.1349	12.9045	28.1423	37.7924	73.8952	11.9872	11.1535	12.9841	24.1372	18.247	21.3811	29.5088	57.9559	38.358	13.0197	46.61	12.0416	21.2551	0.696813	0.401173	-0.772489	0.363537	-1.02324	-0.716203	-0.295491	-1.46974	-0.333366	-1.72059	-1.4135	-1.17348	-0.037791	-1.42425	-1.11749	1.13657	-0.250381
Seita.1G069400.1	RNA.regulation of transcription.G2-like transcription factor family	RNA biosynthesis	PF00249,PF14379	AT1G79430.2	Homeodomain-like superfamily protein	13.7655	19.0738	13.1024	31.1898	17.6601	23.2468	25.0317	15.2863	11.7047	30.2156	10.2076	17.8321	15.3313	10.8274	26.0169	15.6867	25.0215	22.4265	32.3699	34.0104	15.3139	24.0322	17.3409	20.2116	14.6636	22.2417	29.6023	0.365747	0.176826	0.755866	-0.353899	0.781921	0.687559	-0.188777	0.390944	-0.720118	0.416912	0.321975	0.579159	-0.530856	0.605195	0.510593	-1.11026	0.025966
Seita.1G069500.1	fermentation.aldehyde dehydrogenase	Amino acid metabolism	PF00171	AT1G79440.1	aldehyde dehydrogenase 5F1	25.8343	29.2266	19.5241	126.166	80.8363	97.8612	51.308	46.7277	98.0364	32.2366	8.88433	54.0632	45.585	63.7223	28.8159	21.5494	40.258	28.2359	26.5559	24.472	24.8617	101.621	65.3574	20.5605	54.4568	30.2078	26.4213	1.74578	1.41531	0.0774046	0.832783	0.522071	-0.16372	-0.330016	-1.66798	-0.913174	-1.22309	-1.90993	-1.33743	-0.583	-0.892848	-1.57943	0.755113	0.444395
Seita.1G069600.1	not assigned.no ontology	Lipid metabolism	PF03381	AT1G54320.1	LEM3 (ligand-effect modulator 3) family protein / CDC50 family protein	71.6536	48.562	76.1399	89.9191	104.646	103.234	68.6949	64.2512	122.775	28.3849	39.2391	65.2324	31.0719	52.3165	42.1705	28.3629	62.2425	83.158	70.4542	69.4134	65.4518	99.2663	85.2402	33.812	49.5403	44.2586	74.3419	0.333901	0.409356	-0.528958	-0.690131	-0.323449	-0.0634751	0.0755214	-0.86299	-1.02421	-0.657385	-0.397427	-0.938233	-1.09955	-0.73274	-0.47289	-0.160888	0.205445
Seita.1G069900.1	lipid metabolism.Phospholipid synthesis.choline-phosphate cytidylyltransferase	Lipid metabolism	PF01467	AT2G32260.1	phosphorylcholine cytidylyltransferase	219.76	350.388	222.54	359.228	399.961	696.956	204.781	184.271	287.198	104.626	88.6523	238.355	303.366	252.368	121.273	135.895	146.938	797.316	501.045	519.434	264.229	485.382	225.417	96.6393	264.696	134.702	605.931	0.610208	-0.216643	-1.06488	-0.299996	-0.718982	0.942246	-0.826861	-1.67517	-0.910235	-1.32922	0.332047	-0.848239	-0.0833411	-0.502346	1.1589	0.764995	0.34586
Seita.1G070400.3	misc.cytochrome P450	Secondary metabolism	PF00067	AT4G15110.1	cytochrome P450, family 97, subfamily B, polypeptide 3	31.4638	28.1154	36.4657	113.807	111.494	88.8101	75.8155	61.0166	10.3312	79.346	53.0629	106.3	144.191	154.713	64.717	62.3555	48.3665	160.513	181.435	188.259	32.015	104.704	49.0544	66.2044	135.068	58.4797	176.736	1.42778	0.605063	1.42337	1.7765	1.13853	2.20481	-0.822517	-0.00370484	0.348739	-0.288649	0.777125	0.818489	1.17123	0.533627	1.59956	0.352381	-0.284823
Seita.1G070700.1	amino acid metabolism.degradation.glutamate family.arginine	Amino acid metabolism	PF01774	AT2G35035.1	urease accessory protein D	5.2198	8.87876	9.95602	13.3318	16.7748	11.5833	8.36286	2.55726	1.30092	8.84203	4.34345	16.3875	14.2691	22.958	7.63706	13.1862	10.0964	6.24309	14.4277	11.9357	8.01819	13.8966	4.07368	6.59274	17.8715	10.3066	10.8688	0.509315	-0.957075	0.0971723	0.848748	0.614434	0.176681	-1.46833	-0.411498	0.339644	0.106452	-0.332904	1.05204	1.80788	1.56963	1.13556	0.750727	0.516321
Seita.1G070900.1	transport.metal	Solute transport	PF12710,PF00403,PF00122	AT5G44790.1	copper-exporting ATPase / responsive-to-antagonist 1 / copper-transporting ATPase (RAN1)	26.0615	21.2209	23.1698	50.1852	40.0908	53.3514	34.1453	25.8152	26.6532	22.0836	16.5465	40.737	45.6153	28.0499	22.7704	17.4509	26.1512	15.2166	26.9486	24.0426	23.4841	47.8758	28.8712	19.315	38.1341	22.1242	22.0692	0.75293	0.307689	0.10948	0.407824	0.168416	-0.341949	-0.445088	-0.64317	-0.34522	-0.584194	-1.09527	-0.198054	0.0999779	-0.139145	-0.649761	0.298145	0.0588832
Seita.1G071600.1	glycolysis.cytosolic branch.glyceraldehyde 3-phosphate dehydrogenase (GAP-DH)	Carbohydrate metabolism	PF00044,PF02800	AT1G16300.1	glyceraldehyde-3-phosphate dehydrogenase of plastid 2	68.7343	43.3494	37.7475	108.189	75.6684	95.7686	58.0528	64.9991	137.822	30.2941	16.9321	77.9557	31.541	57.589	67.8102	53.0102	94.8814	87.3083	67.3966	68.8051	49.9437	93.2088	86.958	23.6131	55.6952	71.9006	74.5034	0.632946	0.843303	-0.692551	-0.123719	0.776828	0.338122	0.210515	-1.32571	-0.756797	0.144144	-0.294856	-1.53567	-0.967183	-0.0663387	-0.505324	0.569171	1.46885
Seita.1G071900.2	RNA.regulation of transcription.CCAAT box binding factor family	RNA biosynthesis	PF00808	AT1G56170.2	nuclear factor Y, subunit C2	60.4389	56.6837	62.1317	35.4224	35.7106	41.065	51.3441	34.8897	54.8001	32.5182	24.4095	39.3077	49.4063	47.2184	32.4762	33.742	28.7603	22.8995	26.5446	21.506	59.7514	37.3994	47.0113	28.4638	45.3108	31.6595	23.6501	-0.945884	-0.334467	-0.678133	-0.691651	-0.650458	-1.58515	0.611331	0.267325	0.254324	0.29503	-0.639541	-0.343738	-0.357097	-0.316053	-1.25059	-0.0131428	0.0276926
Seita.1G072600.1	#N/A	not assigned		AT1G79200.1		71.1707	86.1271	66.8377	57.823	97.9115	64.925	36.3668	43.5217	50.4005	120.298	45.9491	88.1794	66.714	68.3826	31.924	32.3765	43.4335	68.8003	70.8013	69.483	74.7119	73.5532	43.4297	83.1237	74.4253	35.9113	69.6949	-0.294233	-0.759722	0.499653	-0.300303	-0.804577	-0.35616	-0.465651	0.793947	-0.00606755	-0.510583	-0.0619414	1.25919	0.459591	-0.044997	0.403711	-0.800024	-1.30386
Seita.1G072700.1	PS.photorespiration.glycine cleavage.H protein	Photorespiration	PF01597	AT2G35120.1	Single hybrid motif superfamily protein	24.7858	37.9441	22.8226	70.0298	50.6662	85.7501	30.5984	23.9314	70.0557	12.3528	12.7749	58.5034	37.8795	48.4489	26.0594	21.829	25.4145	68.6276	43.4603	45.6615	28.5175	68.8154	41.5285	12.5638	48.2773	24.4343	52.5831	0.992254	0.560416	-0.782208	0.45954	0.0295493	0.627988	-0.431633	-1.77487	-0.532843	-0.962463	-0.364314	-1.34238	-0.101088	-0.530686	0.0673862	1.24229	0.811127
Seita.1G073100.1	#N/A	Enzyme classification	PF00459	AT1G31190.1	myo-inositol monophosphatase like 1	97.226	120.384	97.0621	151.825	134.665	130.252	153.355	155.295	75.0593	142.496	142.628	188.683	234.551	255.368	286.436	305.452	214.796	139.783	139.2	119.787	104.891	138.914	127.903	142.562	226.201	268.894	132.924	0.124185	0.291392	0.84349	0.80802	1.63232	0.0857545	0.167237	0.719417	0.68388	1.50828	-0.0384329	0.552127	0.516594	1.34095	-0.205665	-0.0356249	0.788761
Seita.1G073400.1	PS.calvin cycle.phosphoglycerate kinase	Cellular respiration	PF00162	AT1G79550.1	phosphoglycerate kinase	60.3114	51.1841	46.8347	156.82	157.923	174.51	25.4868	52.85	160.943	16.3578	17.6634	278.735	209.69	195.143	476.273	403.342	509.853	230.255	180.848	185.42	52.7767	163.084	79.7599	17.0106	227.856	463.156	198.841	1.35901	0.651217	-1.21834	1.82091	3.38897	1.66598	-0.707667	-2.57782	0.461914	2.03046	0.307004	-1.86939	1.16956	2.73785	1.01464	3.03974	4.60623
Seita.1G073600.1	not assigned.unknown	not assigned		AT1G56180.1		57.2919	56.9276	66.5954	49.6729	51.8585	38.8481	75.9694	81.3069	19.995	43.4554	40.6801	93.724	75.7897	60.101	69.9316	80.2264	66.3665	82.2255	85.4581	64.767	60.2716	46.7932	59.0904	42.0677	76.5382	72.1748	77.4835	-0.642897	-0.0233759	-0.120721	0.0519837	0.528754	0.108834	0.619511	0.522031	0.695029	1.17163	0.751869	-0.0973487	0.0753639	0.552121	0.132213	0.172736	0.649303
Seita.1G073800.1	tetrapyrrole synthesis.porphobilinogen deaminase	Coenzyme metabolism	PF03900,PF01379	AT5G08280.1	hydroxymethylbilane synthase	82.021	60.829	79.5121	239.034	208.267	148.101	91.9914	162.436	42.3693	130.379	147.396	167.826	229.683	151.081	179.591	133.591	127.42	285.719	262	282.58	74.1207	198.467	98.9323	138.887	182.863	146.868	276.767	1.13997	0.450116	1.32247	1.01344	1.25464	1.65022	-0.689789	0.182784	-0.126547	0.114921	0.510282	0.872417	0.563255	0.804574	1.20004	-0.309318	-0.0678497
Seita.1G074000.1	protein.degradation.cysteine protease	Protein homeostasis	PF02338	AT3G22260.1	Cysteine proteinases superfamily protein	32.2341	37.3666	35.5764	44.4779	80.2937	61.4194	44.3667	28.6784	31.57	22.9829	18.6596	47.2952	40.9603	44.8313	17.0792	16.2805	16.8014	46.4054	40.2086	45.4096	35.0591	62.0637	34.8717	20.8212	44.3623	16.7204	44.0078	0.552937	-0.00451402	-0.360109	0.0437952	-0.806656	0.072933	-0.557445	-0.913134	-0.509265	-1.3599	-0.480101	-0.355586	0.0483087	-0.802122	0.0774461	0.404102	-0.446162
Seita.1G074100.1	not assigned.unknown	Protein modification	PF10250	AT3G05320.1	O-fucosyltransferase family protein	9.2773	10.3762	8.30844	14.0802	20.4251	17.3958	28.1225	21.8435	16.4098	9.48073	8.72612	21.2486	30.4348	29.1855	6.67458	7.77898	13.1038	27.4303	28.1115	21.0543	9.32065	17.3003	22.1253	9.10343	26.9563	9.18578	25.532	0.613937	1.24468	0.355494	1.22819	0.230029	1.19184	0.631829	-0.25745	0.614547	-0.383112	0.578277	-0.888031	-0.0176625	-1.01368	-0.0538632	0.871407	-0.125335
Seita.1G075300.1	secondary metabolism.isoprenoids.tocopherol biosynthesis.hydroxyphenylpyruvate dioxygenase	Redox homeostasis	PF00903	AT1G06570.1	phytoene desaturation 1	115.94	94.5612	96.3418	199.096	324.747	158.934	323.32	276.546	772.095	59.1488	31.8321	46.5634	44.3868	52.7893	107.707	114.721	87.0834	64.5264	40.711	51.4864	102.281	227.592	457.32	45.4905	47.9132	103.171	52.2412	0.88354	2.19462	-0.7958	-1.38235	0.292163	-1.21201	1.31122	-1.67946	-2.26618	-0.591283	-2.0958	-2.99027	-3.5771	-1.90234	-3.40675	-0.586185	1.08774
Seita.1G075400.1	N-metabolism.misc	Amino acid metabolism	PF01730	AT1G21840.1	urease accessory protein F	1.39585	2.77003	1.71372	6.03242	3.41563	6.30632	2.612	4.19327	5.68851	0.664814	4.24548	3.8421	3.79151	4.65992	3.46297	3.67951	8.38557	3.37557	4.82238	3.44188	1.95986	5.25146	4.16459	2.45515	4.09785	5.17601	3.87995	1.10275	1.05645	0.689831	0.737221	1.58701	0.699288	-0.0418363	-0.405498	-0.366733	0.494054	-0.404163	-0.362029	-0.323941	0.534277	-0.361247	0.0405222	0.892876
Seita.1G075500.1	not assigned.no ontology	Protein homeostasis	PF13646,PF08623	AT2G02560.2	cullin-associated and neddylation dissociated	42.409	31.3587	34.8433	123.024	102.399	124.652	53.1313	46.329	41.1183	52.927	26.3945	103.39	91.8043	94.6499	45.2972	31.3105	46.0364	131.751	118.866	126.647	36.2037	116.692	46.8596	39.6608	96.6149	40.8814	125.755	1.4156	0.385773	0.506199	1.12428	0.429891	1.54485	-1.02971	-0.908999	-0.291369	-0.985343	0.129283	0.120541	0.738383	0.0442165	1.15896	0.617703	-0.0763007
Seita.1G075600.1	#N/A	not assigned	PF02519	AT1G56150.1	SAUR-like auxin-responsive protein family	32.5817	38.713	35.0747	5.4674	6.78108	15.2689	10.0537	12.2972	15.3267	63.9995	28.129	5.47154	4.98415	24.7813	3.19084	4.59111	4.32025	9.27411	11.0409	11.0144	35.4565	9.17247	12.5592	46.0642	11.7457	4.03407	10.4431	-2.20039	-1.46904	0.728535	-1.88783	-2.84452	-2.00792	0.730424	2.928	0.313038	-0.648953	0.192572	2.1966	-0.417825	-1.37613	-0.538034	-2.6158	-3.56807
Seita.1G075700.3	RNA.RNA binding	not assigned	PF00076	AT3G54230.2	suppressor of abi3-5	81.6461	59.386	64.9683	104.493	64.3914	67.991	85.9972	50.5911	67.5972	87.0821	33.1511	133.836	101.005	146.092	41.3659	30.0818	44.7859	92.0473	105.553	100.247	68.6668	78.9584	68.0619	60.1166	126.978	38.7445	99.2822	-0.0766639	-0.00570163	0.166477	0.59645	-0.567828	0.282425	0.070961	0.243172	0.673195	-0.491315	0.359136	0.172175	0.602149	-0.56212	0.288126	0.429874	-0.734073
Seita.1G075800.1	cell.organisation	Cytoskeleton organisation	PF03953,PF00091	AT5G23860.2	tubulin beta 8	20.3582	20.9483	22.68	27.9841	34.3586	69.1028	25.4489	25.0043	19.7616	30.0709	21.1303	22.569	30.8093	25.9214	76.4258	64.4702	90.8581	15.2258	13.5948	14.9533	21.3288	43.8152	23.4049	25.6006	26.4332	77.2514	14.5913	0.77514	0.145432	0.645324	0.0146348	2.10017	-0.796169	-0.629618	-0.129178	-0.760789	1.32601	-1.57205	0.499959	-0.130879	1.95478	-0.941649	-0.631132	1.45429
Seita.1G076000.1	not assigned.no ontology.pentatricopeptide (PPR) repeat-containing protein	not assigned	PF12854,PF01535,PF13041	AT4G20770.1	Pentatricopeptide repeat (PPR) superfamily protein	3.4027	0.526174	0.854505	6.09064	8.19667	2.53764	1.59898	4.49222	1.08822	1.47367	1.80977	3.35861	4.89509	6.49484	1.78123	0.512582	0.602927	4.25294	4.08217	6.30146	1.59446	5.60832	2.39314	1.64172	4.91618	0.965579	4.87886	1.47732	0.569457	0.410132	1.2754	-0.419868	1.30305	-0.904359	-1.05931	-0.202796	-1.8963	-0.174158	-0.15587	0.702241	-0.986105	0.730359	0.857677	-0.821303
Seita.1G076100.3	amino acid metabolism.degradation.serine-glycine-cysteine group.cysteine	Amino acid metabolism	PF00581	AT1G79230.1	mercaptopyruvate sulfurtransferase 1	140.658	91.9393	147.57	71.5141	67.1496	50.713	50.2024	57.8969	27.8631	34.593	59.3699	68.8505	61.9988	32.7381	42.3547	38.4048	42.3336	75.9671	55.5945	57.4511	126.722	63.1256	45.3208	46.9815	54.5291	41.0311	63.0043	-1.27876	-1.46158	-0.992425	-1.49873	-1.36021	-1.2513	-0.183065	0.286009	-0.22	-0.0818448	0.0274461	0.468893	-0.0368858	0.101157	0.210502	-0.505934	-0.367638
Seita.1G076200.1	Co-factor and vitamine metabolism	Coenzyme metabolism	PF02237,PF03099	AT2G25710.2	holocarboxylase synthase 1	17.2226	16.7402	14.3926	36.3704	23.6569	20.912	16.6711	9.80527	22.0785	8.99853	5.57346	71.8042	96.0995	42.7243	10.5153	10.7038	13.5467	13.5785	13.1486	12.4315	16.1185	26.9797	16.185	7.28599	70.2094	11.5886	13.0528	0.458536	0.0186648	-0.749496	1.82727	-0.217047	-0.551565	-0.439847	-1.20885	1.3691	-0.675564	-1.01073	-0.768097	1.80857	-0.23569	-0.570223	2.57735	0.531711
Seita.1G077100.1	signalling.receptor kinases.DUF 26	External stimuli response	PF07714	AT1G16670.1	Protein kinase superfamily protein	1.57638	0.76611	4.56192	11.111	9.21731	5.49709	11.3018	8.86091	19.1756	3.60899	3.2502	15.6886	18.0476	14.2339	16.9209	15.8875	64.2155	14.8154	13.4956	11.4443	2.30147	8.60845	13.1128	3.4296	15.99	32.3413	13.2518	1.57386	2.46507	0.928021	2.44624	3.94398	2.21801	0.89722	-0.637842	0.872944	2.38144	0.645236	-1.53075	-0.0252659	1.484	-0.252646	1.50932	3.01025
Seita.1G077200.1	RNA.regulation of transcription.ARF	RNA biosynthesis	PF02309,PF02362,PF06507	AT5G37020.1	auxin response factor 8	3.54242	3.22799	1.63092	16.0626	10.9138	13.8319	5.20843	2.47749	4.51623	5.286	2.64384	10.6514	17.1682	4.40407	4.89746	7.83942	10.6717	16.0161	18.8885	22.1358	2.80045	13.6028	4.06738	3.96492	10.7412	7.80285	19.0135	1.96271	0.530042	0.859504	1.61113	1.68764	2.46242	-1.43068	-1.09646	-0.352215	-0.267	0.500426	0.331316	1.07899	1.15908	1.93051	0.745018	0.825473
Seita.1G077300.1	protein.degradation.cysteine protease	Protein homeostasis	PF02338	AT1G50670.1	OTU-like cysteine protease family protein	63.2929	68.4027	63.5925	53.8841	100.011	91.2679	119.25	88.4649	237.862	82.1046	21.5192	168.575	198.61	160.047	69.7946	62.4933	62.9727	72.6592	79.8204	75.6677	65.096	81.7209	148.526	51.8119	175.744	65.0869	76.0491	0.0644472	1.21114	-2.87063e-05	1.13664	0.261074	-0.0317212	1.14684	-0.0644653	1.0723	0.196686	-0.0961818	-1.211	-0.0746609	-0.949927	-1.243	1.13657	0.261037
Seita.1G077800.1	protein.glycosylation	Cell wall organisation	PF13334,PF01762	AT1G05170.2	Galactosyltransferase family protein	69.3562	57.7926	70.5851	110.391	86.1883	185.487	67.6417	42.7911	93.2122	38.5855	28.1827	66.7442	101.204	80.3267	30.4778	25.8873	52.6636	80.3582	98.6733	75.9638	65.9113	127.355	67.8817	33.3841	82.7584	36.3429	84.9984	0.688191	0.0574415	-0.591912	0.035728	-0.616836	0.114443	-0.630736	-1.28022	-0.652545	-1.30511	-0.573807	-0.649333	-0.0217246	-0.67426	0.0569912	0.627834	-0.0248924
Seita.1G078000.1	not assigned.unknown	not assigned	PF16057,PF13385,PF00400,PF14844,PF15787,PF02138	AT1G58230.1	binding	33.2014	19.6683	27.9098	39.7707	26.0836	44.4067	30.9329	13.4091	21.8201	20.9098	8.1186	35.8763	41.4661	40.842	9.87865	8.16384	13.804	21.2017	26.1928	27.7064	26.9265	36.7537	22.054	14.5142	39.3948	10.6155	25.0336	0.17982	-0.280589	-0.508932	0.259036	-1.07717	-0.35358	-0.460541	-0.689073	0.0792365	-1.25776	-0.533604	-0.228476	0.539766	-0.79667	-0.0728594	0.768296	-0.567495
Seita.1G078200.1	not assigned.unknown	not assigned		AT1G30260.1		405.062	801.555	451.075	111.62	221.926	324.322	152.052	185.983	180.237	222.893	183.149	133.058	240.262	190.098	413.322	917.584	308.975	75.2843	37.7087	18.2547	552.564	219.289	172.757	203.021	187.806	546.627	43.7492	-1.59641	-1.66354	-1.06547	-1.86511	0.287028	-3.90524	-0.0672023	0.530846	-0.26871	1.8834	-2.30914	0.597997	-0.201491	1.95051	-2.24162	-0.799531	1.35245
Seita.1G078300.1	protein.synthesis.ribosomal protein.eukaryotic.40S subunit.S14	Protein biosynthesis	PF00411	AT3G11510.1	Ribosomal protein S11 family protein	64.2963	82.433	65.389	88.7611	148.454	104.819	23.3242	78.6146	98.939	38.6523	22.3378	33.2473	44.996	37.7058	275.45	284.568	257.837	118.682	74.1475	79.7129	70.7061	114.011	66.9593	30.495	38.6497	272.618	90.8476	0.416287	-0.0273127	-0.842679	-1.16736	2.20957	0.10997	-0.443602	-1.25919	-1.58394	1.79355	-0.306348	-0.815359	-1.14003	2.23687	0.137287	-0.324192	3.05168
Seita.1G078800.1	protein.degradation.ubiquitin.ubiquitin	Protein homeostasis	PF11976	AT4G05320.2	polyubiquitin 10	2524.61	1984.95	1944.58	1076.84	1691.62	1174.05	608.948	803.904	1270.33	3750.63	4431.9	836.523	461.232	294.136	850.3	614.368	980.078	509.239	456.98	508.861	2151.38	1314.17	894.393	4091.26	530.63	814.916	491.694	-0.973889	-1.22307	1.35247	-2.29908	-1.14995	-2.37585	-0.249196	2.32636	-1.32521	-0.176074	-1.40199	2.57553	-1.07599	0.0731188	-1.15277	-3.65153	-2.50239
Seita.1G078900.1	protein.degradation.ubiquitin.ubiquitin	Protein homeostasis	PF11976	AT4G05320.4	polyubiquitin 10	1627.99	1379.87	1284.61	541.208	820.616	518.879	3051.32	4059.2	5218.43	602.758	794.619	1200.75	878.252	769.807	1467.27	1122.22	1949.15	1957.17	1601.45	1761.78	1430.82	626.901	4109.65	698.689	949.604	1512.88	1773.46	-1.45736	1.56118	-0.603096	-0.87734	0.32498	0.0630652	3.01855	0.854244	0.580034	1.78233	1.52044	-2.16427	-2.43853	-1.23619	-1.49812	-0.274227	0.928064
Seita.1G079200.1	RNA.regulation of transcription.unclassified	RNA biosynthesis	PF00642	AT3G21810.1	Zinc finger C-x8-C-x5-C-x3-H type family protein	137.911	137.15	172.398	264.542	181.691	190.705	101.089	39.7127	49.3409	124.063	94.6132	174.066	196.628	236.771	58.3117	69.4954	72.9132	274.322	341.786	291.054	149.153	212.313	63.381	109.338	202.488	66.9068	302.387	0.223931	-1.2531	-0.0632403	0.141591	-0.896271	0.761163	-1.47719	-0.287167	-0.0823457	-1.12031	0.537259	1.18968	1.39486	0.356683	2.0144	0.204832	-0.832881
Seita.1G079200.2	RNA.regulation of transcription.unclassified	RNA biosynthesis	PF00642	AT3G21810.1	Zinc finger C-x8-C-x5-C-x3-H type family protein	74.9684	68.9697	82.1919	101.832	55.0268	75.314	21.416	3.75065	5.08805	31.5787	13.2372	66.322	94.2461	94.4088	15.1633	7.85433	18.4774	7.6255	25.1921	26.2416	75.3767	77.3909	10.0849	22.4079	84.9923	13.8317	19.6864	-0.244922	-2.90942	-1.38436	-0.122962	-2.19518	-2.19261	-2.66596	-1.13998	0.12198	-1.95124	-1.94833	1.52343	2.78802	0.712905	0.718189	1.26196	-0.810047
Seita.1G079900.1	protein.degradation.ubiquitin.E3.SCF.FBOX	not assigned	PF00646,PF08387	AT5G02930.1	F-box/RNI-like superfamily protein	20.4905	19.9649	23.6302	24.627	25.9975	21.8398	13.2051	5.43572	13.4114	22.1692	11.3307	20.5785	21.715	25.3407	21.3288	24.131	29.4102	20.8896	21.9435	19.6331	21.3619	24.1548	10.6841	16.7499	22.5448	24.9567	20.8221	-0.0974964	-0.982283	0.0324441	-0.215468	0.478329	-0.288744	-0.885569	0.129933	-0.118026	0.576047	-0.191354	1.01385	0.767652	1.45987	0.694264	-0.247859	0.445557
Seita.1G080100.1	#N/A	RNA processing	PF00271,PF00270,PF13234,PF08148	AT3G46960.1	RNA helicase, ATP-dependent, SK12/DOB1 protein	34.3835	28.986	35.8311	54.4237	35.8827	45.2649	29.3019	21.154	19.0523	21.6685	13.5038	35.9028	49.7583	38.9358	22.9361	17.9005	25.4181	38.565	56.617	56.7662	33.0669	45.1904	23.1694	17.5861	41.5323	22.0849	50.6494	0.173401	-0.502219	-0.52117	0.0361688	-0.325485	0.358407	-0.675833	-0.694846	-0.137274	-0.498993	0.185057	-0.019177	0.538617	0.176539	0.86082	0.557666	0.195576
Seita.1G080200.1	mitochondrial electron transport / ATP synthesis.cytochrome c oxidase	Cellular respiration	PF00578	AT3G08950.1	electron transport SCO1/SenC family protein	22.4243	24.7525	25.4807	126.01	104.707	87.194	24.9501	21.1993	42.1009	20.0955	20.5891	45.3171	78.9412	58.0046	31.3225	40.7416	27.566	44.852	40.2015	33.4753	24.2191	105.97	29.4167	20.3423	60.7543	33.21	39.5096	1.8419	0.296867	0.1462	1.02764	0.724082	0.451569	-1.54488	-1.69526	-0.814415	-1.11711	-1.39056	-0.150524	0.730619	0.427323	0.154574	0.8811	0.577538
Seita.1G080500.1	not assigned.unknown	not assigned	PF03398	AT4G32350.1	Regulator of Vps4 activity in the MVB pathway protein	27.3734	13.8989	24.9795	21.8297	14.3955	18.2476	20.7057	21.7516	17.8877	17.4142	20.4546	39.2773	25.6723	53.3183	18.2654	11.0071	21.6756	23.5787	18.0232	27.6958	22.0839	18.1576	20.115	18.9344	39.4226	16.9827	23.0992	-0.550729	-0.113747	0.186538	0.542646	-0.124333	-0.182472	0.436902	0.737146	1.09389	0.426042	0.368442	0.300205	0.656455	-0.0106435	-0.0686595	0.355812	-0.310636
Seita.1G080800.1	not assigned.unknown	not assigned		AT5G47830.1		63.8516	85.6424	54.7902	24.8043	34.6838	28.7716	43.6517	89.8181	145.277	43.9996	41.573	61.7119	52.3405	42.4812	69.7197	87.0491	69.4144	85.3562	48.2517	46.3599	68.0947	29.4199	92.9157	42.7863	52.1779	75.3944	59.9892	-1.48082	0.490966	-0.273362	-0.678139	0.416026	-0.430768	1.97184	1.20708	0.802958	1.89658	1.05032	-0.764243	-1.16918	-0.0748759	-0.921798	-0.404598	0.689214
Seita.1G081000.1	DNA.unspecified	Cell cycle organisation	PF08536	AT1G71260.1	WHIRLY 2	44.7785	36.0501	43.8338	102.518	77.4693	74.2107	37.6568	36.0062	9.99109	23.835	11.1419	72.2274	67.9095	51.1443	29.4978	22.5683	31.7477	40.4339	39.3297	41.4585	41.5541	84.7327	27.8847	17.4885	63.7604	27.9379	40.4073	0.747779	-0.566153	-0.868449	0.327598	-0.31654	-0.290882	-1.31412	-1.61659	-0.42026	-1.06431	-1.03886	-0.302496	0.893958	0.249432	0.275457	1.1965	0.551594
Seita.1G081100.1	cell wall.precursor synthesis.KDO pathway.arabinose-5-phosphate isomerase	Cell wall organisation	PF01380,PF00571	AT3G54690.1	Sugar isomerase (SIS) family protein	11.0184	2.9525	11.2575	3.84096	3.66283	3.48702	8.51077	2.14323	0.545149	1.6288	2.97184	9.42402	12.8768	9.11203	4.40308	3.80121	6.70678	3.05855	3.90131	2.50604	8.40944	3.6636	3.73305	2.30032	10.471	4.97036	3.1553	-1.43486	-1.14358	-1.42428	0.0284055	-0.490859	-1.62082	0.288722	0.00334628	1.46633	0.940425	-0.18686	-0.28318	1.17457	0.650498	-0.47484	1.45784	0.929893
Seita.1G081200.1	protein.folding	Cytoskeleton organisation	PF00118	AT3G11830.1	TCP-1/cpn60 chaperonin family protein	112.506	122.834	93.3458	95.0049	69.4726	111.798	100.554	87.5465	90.5111	52.9932	34.7331	97.7845	115.985	133.179	70.3774	55.6348	77.826	81.8129	98.4343	107.333	109.562	92.0918	92.8707	43.8631	115.65	67.9461	95.8601	-0.522095	-0.226073	-0.937712	-0.218187	-0.437211	-0.449153	0.295993	-0.415866	0.303947	0.084768	0.0729463	-0.71166	0.00791501	-0.21116	-0.223053	0.719757	0.500388
Seita.1G081300.1	signalling.calcium	not assigned	PF12763,PF00350,PF16880	AT3G20290.1	EPS15 homology domain 1	6.56825	4.78819	3.744	0.805465	5.92884	10.6518	10.0341	23.4015	2.12002	11.3359	13.7357	8.10387	1.19957	9.71715	3.92005	3.3842	5.40236	3.89623	2.53008	0.677175	5.03348	5.79536	11.8519	12.5358	6.3402	4.23554	2.36783	-0.0393049	1.25523	1.70917	0.0411794	0.00741501	-1.28116	1.29647	1.75166	0.0806673	0.0466489	-1.2458	0.45596	-1.21612	-1.24599	-2.53798	-1.67153	-1.69853
Seita.1G081400.1	#N/A	not assigned	PF00847	AT3G15210.1	ethylene responsive element binding factor 4	20.1438	32.9462	19.0238	29.1368	17.7667	11.8559	7.183	5.59103	8.88829	38.3711	39.0091	8.05012	15.166	11.1354	9.76734	8.4322	17.1318	8.86818	24.4145	16.248	24.0379	19.5865	7.22077	38.6901	11.4505	11.7771	16.5102	-0.583865	-1.71014	1.08051	-1.35888	-0.782543	-0.800709	-1.12791	1.66466	-0.775605	-0.199532	-0.217017	2.78881	0.353032	0.926111	0.910944	-2.43922	-1.86173
Seita.1G082000.2	signalling.G-proteins	not assigned	PF03144,PF00679,PF06421,PF00009	AT5G08650.1	Small GTP-binding protein	110.748	67.5142	121.041	116.655	110.173	66.7026	85.664	65.4098	14.1949	157.564	83.9605	240.422	239.007	295.113	98.4185	93.0425	80.5764	62.1849	122.723	119.906	99.7678	97.8438	55.0896	120.762	258.181	90.6791	101.604	-0.306721	-0.860893	0.643104	1.07983	0.13702	-0.230613	-0.554314	0.949885	1.38666	0.443728	0.0761141	1.50383	1.94087	0.997779	0.63041	0.436575	-0.506021
Seita.1G083500.1	RNA.processing	RNA processing	PF00400	AT5G13480.1	Transducin/WD40 repeat-like superfamily protein	43.5792	28.6139	41.2363	34.0269	33.6106	26.0861	36.6907	17.3688	19.1314	36.4594	17.9708	32.578	21.9646	35.7894	36.0805	33.1021	36.7662	35.3022	42.845	49.5764	37.8098	31.2412	24.397	27.2151	30.1107	35.3163	42.5745	-0.546411	-0.627164	-0.0949794	-0.617116	0.163896	-0.0807603	-0.0810062	0.451248	-0.070718	0.710204	0.465787	0.531911	0.0103189	0.790827	0.546631	-0.521933	0.258759
Seita.1G084600.1	signalling.receptor kinases.leucine rich repeat XI	not assigned	PF08263,PF00560	AT1G17240.1	receptor like protein 2	1.91731	1.18593	1.92594	2.31571	4.2186	8.22038	4.39235	7.58217	3.7029	19.5568	17.8163	25.9299	30.2301	27.1275	2.80004	1.74045	2.27468	13.5817	3.668	4.88866	1.67639	4.91823	5.22581	18.6865	27.7625	2.27172	7.37946	1.22947	1.58756	3.76955	3.67098	0.654386	1.82197	0.364703	2.55632	2.44387	-0.566853	0.594088	2.18853	2.07625	-0.927389	0.228244	-0.117706	-3.10826
Seita.1G085900.3	not assigned.unknown	not assigned	PF14389,PF04784	AT3G13000.2	Protein of unknown function, DUF547	17.0954	17.2725	13.6109	93.0325	48.0572	65.6664	42.6278	16.9527	6.17218	11.0898	10.8221	75.764	58.6216	92.8562	7.53618	4.46492	8.77815	23.1782	26.724	20.2298	15.9929	68.9187	21.9176	10.9559	75.7473	6.92641	23.3773	1.81738	0.428166	-0.145131	1.9411	-0.945281	0.293772	-1.3889	-1.96215	0.123693	-2.76323	-1.52402	-0.572972	1.51261	-1.37313	-0.134662	2.08589	-0.798764
Seita.1G086000.1	not assigned.unknown	not assigned		AT1G30475.1		83.1938	83.2596	85.5194	117.733	115.246	48.9533	145.455	178.721	20.4595	222.177	237.922	118.294	153.276	95.8054	96.1574	88.9798	81.4723	78.1614	77.2783	56.4924	83.9909	93.9774	114.878	230.049	122.459	88.8699	70.644	-0.127261	0.460147	1.86227	0.251195	0.347945	-0.500248	0.587463	1.98973	0.378499	0.475243	-0.373043	1.40218	-0.209013	-0.112152	-0.960443	-1.61132	-1.51419
Seita.1G086100.1	RNA.transcription	RNA biosynthesis	PF04998,PF04997,PF04983,PF11523,PF00623	AT2G40030.1	nuclear RNA polymerase D1B	15.9312	12.0566	14.1099	24.6781	19.1482	23.2283	13.5784	15.2972	5.8797	26.3412	13.8098	13.0436	29.0537	24.7231	11.2371	8.64911	15.4666	12.474	12.6998	20.5037	14.0326	22.3515	11.5851	20.0755	22.2735	11.7843	15.2259	0.395671	-0.259623	0.890688	0.371144	0.0015323	-0.134484	-0.655524	0.496013	-0.0245585	-0.393913	-0.530474	1.15	0.631014	0.260928	0.125366	-0.520574	-0.888369
Seita.1G086200.1	not assigned.unknown	not assigned	PF10173	AT1G53760.1		9.22308	10.6223	5.48477	0	5.16604	5.24596	12.6323	9.81274	2.88422	7.00893	6.53283	7.30474	4.71833	4.39319	4.21924	2.33119	4.2845	10.8837	8.03589	9.4035	8.44337	3.47067	8.44307	6.77088	5.47209	3.61164	9.44102	-1.51442	0.0061558	0.0757382	-0.901031	-0.947936	-0.0892807	1.52044	1.58773	0.615267	0.561459	1.42787	0.0695922	-0.907137	-0.953975	-0.0954452	-0.975768	-1.0206
Seita.1G086600.1	RNA.regulation of transcription.putative transcription regulator	Chromatin organisation	PF07227	AT4G30200.3	vernalization5/VIN3-like	14.6183	12.9428	16.0145	28.2065	19.7525	24.6811	17.4288	14.0837	17.6828	33.3195	19.4906	51.9395	38.3364	46.9523	12.4686	10.0238	12.2595	32.6792	40.5873	52.9279	14.5252	24.2133	16.3985	26.405	45.7427	11.584	42.0648	0.458435	0.186351	1.23772	1.35529	-0.0683028	1.27145	-0.271929	0.780462	0.897155	-0.52656	0.813352	1.05148	1.16876	-0.254516	1.08495	0.116078	-1.30498
Seita.1G087200.3	not assigned.unknown	not assigned	PF07800	AT4G31410.2	Protein of unknown function (DUF1644)	22.7443	21.0155	20.4257	70.9701	69.0489	56.652	48.7806	54.8571	85.9402	35.5634	33.5693	126.496	84.1202	89.2135	12.7477	10.7367	10.1033	61.7505	57.2456	56.3178	21.3952	65.557	63.1926	34.5663	99.9433	11.1959	58.438	1.3349	1.5844	1.08687	1.92777	-0.667311	1.19419	0.250054	-0.247103	0.592921	-2.0024	-0.140704	-0.496962	0.342773	-2.25118	-0.390725	0.839872	-1.75284
Seita.1G087300.2	protein.degradation.ubiquitin.E3.SCF.FBOX	Protein homeostasis	PF12937,PF13426,PF07646,PF13415,PF13418	AT5G57360.1	Galactose oxidase/kelch repeat superfamily protein	75.4985	64.7628	53.6334	104.023	113.355	84.0529	85.2477	122.605	91.7921	68.6836	61.2091	74.4867	77.5735	68.5598	68.2456	49.848	60.4954	136.462	89.1669	98.6254	64.6316	100.477	99.8817	64.9464	73.54	59.5297	108.085	0.363678	0.659134	0.407391	-0.102379	0.142076	0.497142	0.295556	0.0438466	-0.466125	-0.221527	0.133484	-0.251638	-0.761616	-0.516968	-0.162085	-0.509856	-0.265263
Seita.1G087400.1	protein.degradation.ubiquitin.E3.RING	not assigned	PF13639	AT5G24870.1	RING/U-box superfamily protein	16.3922	11.8667	12.668	57.0185	53.4016	36.3924	5.49203	2.23919	0.569558	44.5933	46.1445	37.6587	36.2902	40.2448	5.69177	5.22474	5.414	33.3564	22.0451	20.7114	13.6423	48.9375	2.76693	45.3689	38.0646	5.4435	25.371	1.55826	-2.24162	2.12784	1.18254	-1.04915	0.643669	-3.80452	0.57151	-0.375878	-2.60835	-0.914838	4.36417	3.42912	1.18817	2.88958	-0.947214	-3.17352
Seita.1G087500.1	not assigned.no ontology	not assigned	PF00070	AT3G44190.1	FAD/NAD(P)-binding oxidoreductase family protein	31.121	35.7784	20.88	92.7319	73.7041	123.526	56.2374	62.3886	39.9725	26.9213	29.7247	34.3892	61.2259	31.0662	20.9236	16.3998	21.1075	103.924	78.6873	84.7193	29.2598	96.6541	52.8661	28.323	42.2271	19.477	89.1102	1.45231	0.867	0.357596	0.23686	-0.329646	1.35355	-0.585035	-1.09428	-1.21571	-1.78185	-0.0987509	-0.509115	-0.630426	-1.19639	0.486289	-0.120986	-0.686826
Seita.1G087700.1	RNA.processing.RNA helicase	not assigned	PF00271,PF00270	AT5G51280.1	DEAD-box protein abstrakt, putative	24.5688	20.8954	26.0116	43.7923	60.2655	44.1238	30.7769	34.4818	43.2997	27.2392	21.367	39.6191	38.013	41.6113	37.04	31.0162	32.3665	30.3639	35.2877	30.5917	23.8253	49.3938	36.1861	24.3031	39.7478	33.4742	32.0811	0.777103	0.62075	0.418524	0.443468	0.748026	0.175467	-0.156091	-0.358119	-0.333743	-0.0285113	-0.601794	-0.201957	-0.177556	0.127495	-0.445517	0.0245464	0.329299
Seita.1G088700.1	protein.postranslational modification	not assigned	PF00481	AT4G31750.1	HOPW1-1-interacting 2	292.786	266.039	302.723	222.285	189.481	197.178	226.547	220.757	195.61	170.955	160.245	302.985	230.491	277.828	199.507	193.165	196.136	209.594	231.855	228.093	287.183	202.981	214.304	165.6	270.435	196.269	223.18	-0.776566	-0.406602	-0.392822	-0.380017	-0.284911	-0.61791	0.369943	0.383688	0.396571	0.491608	0.158661	0.0137586	0.0266058	0.121673	-0.21129	0.0128452	0.107906
Seita.1G088800.1	cell.vesicle transport	Vesicle trafficking	PF03081	AT4G31540.1	exocyst subunit exo70 family protein G1	5.65971	8.36033	5.76	6.23129	6.84264	7.59992	4.29115	7.65438	3.24493	9.24964	4.62069	6.0461	7.90045	8.5514	2.56326	3.21224	5.87753	2.98369	9.49077	8.55646	6.59335	6.89128	5.06349	6.93517	7.49932	3.88434	7.0103	-0.207051	-0.358603	0.450505	-0.10716	-0.497153	-0.165103	-0.152295	0.658268	0.10008	-0.291624	0.0419934	0.808244	0.252227	-0.139175	0.194184	-0.558583	-0.945036
Seita.1G088900.1	protein.synthesis.initiation	Protein biosynthesis	PF02020,PF01873	AT1G36730.1	Translation initiation factor IF2/IF5	272.159	263.467	258.315	248.679	274.59	220.614	221.689	375.98	572.279	311.731	228.659	282.83	236.288	169.674	383.125	288.303	317.972	262.219	173.115	204.832	264.647	247.961	389.982	270.195	229.597	329.8	213.389	-0.368644	0.603524	0.414308	-0.494364	0.577849	-0.558618	0.972189	0.782962	-0.125725	0.946504	-0.189985	-0.189192	-1.09791	-0.0256547	-1.16216	-0.908679	0.16353
Seita.1G089200.1	not assigned.unknown	not assigned	PF13883	AT1G51560.1	Pyridoxamine 5\'-phosphate oxidase family protein	44.5318	48.4706	47.5908	87.9901	69.4476	84.8308	76.0937	27.914	26.7904	74.3836	40.7199	41.8654	65.151	65.2534	52.2352	39.4835	36.9622	56.7983	70.9451	56.7823	46.8644	80.7562	43.5994	57.5517	57.4233	42.8936	61.5085	0.506787	-0.127003	0.662876	-0.00490456	0.134281	0.135594	-0.633817	0.156354	-0.511788	-0.372387	-0.371248	0.789834	0.122131	0.261252	0.262624	-0.667984	-0.528455
Seita.1G089300.2	DNA.synthesis/chromatin structure	not assigned		AT4G31570.1		44.3459	25.7452	41.0963	46.5029	46.4211	53.0613	37.222	45.1216	43.7576	17.5765	12.6787	50.4924	50.2103	36.6998	8.23268	5.79546	11.8955	51.2688	50.6415	51.2788	37.0625	48.6618	42.0337	15.1276	45.8008	8.6412	51.0631	0.125014	0.206135	-0.894018	0.0180848	-1.83025	0.213097	0.0811832	-1.01957	-0.106958	-1.95662	0.0881071	-1.10006	-0.188115	-2.03626	0.00690346	0.912698	-0.934924
Seita.1G089500.1	#N/A	not assigned				274.942	353.39	333.78	109.083	87.3038	44.9888	380.424	223.635	26.2997	299.103	226.109	86.5338	139.364	182.962	189.951	148.595	135.667	77.2614	157.237	126.419	320.704	80.4585	210.12	262.606	136.287	158.071	120.306	-2.29101	-0.647802	0.0911037	-1.54016	-0.759192	-1.68146	1.64317	2.38197	0.750942	1.53161	0.609609	0.738871	-0.892326	-0.111417	-1.03362	-1.6312	-0.850233
Seita.1G089700.1	protein.degradation.ubiquitin.proteasom	Protein homeostasis		AT2G20580.1	26S proteasome regulatory subunit S2 1A	151.079	121.989	132.887	242.757	180.679	176.313	115.726	126.904	158.016	94.5029	59.6617	187.922	157.604	173.064	104.966	84.6316	119.652	193.028	175.09	193.13	135.318	199.916	133.549	77.0823	172.864	103.083	187.083	0.284968	0.00921337	-0.430429	0.0633008	-0.137995	0.217861	-0.275753	-0.715442	-0.221682	-0.42296	-0.0671086	-0.439638	0.0540866	-0.147207	0.208647	0.493792	0.292392
Seita.1G089900.1	RNA.processing.RNA helicase	Protein biosynthesis	PF04851,PF00271	AT3G13920.1	eukaryotic translation initiation factor 4A1	60.779	59.6207	48.4954	48.1351	48.5222	48.0062	38.1139	51.8794	66.5718	44.748	27.8995	49.9504	26.6052	33.1895	136.985	107.785	150.561	160.21	89.9903	115.278	56.2984	48.2211	52.1884	36.3238	36.5817	131.777	121.826	-0.494481	-0.0779395	-0.250994	-0.910042	1.47722	0.866675	0.416519	0.243321	-0.415669	1.97184	1.36137	-0.173071	-0.832073	1.55514	0.944626	-0.658784	1.72783
Seita.1G090000.1	not assigned.no ontology	Protein modification		AT3G45040.1	phosphatidate cytidylyltransferase family protein	27.5591	21.3459	28.0951	34.1766	34.4022	36.6812	35.876	20.1651	41.0334	16.3497	10.3004	53.2697	35.3874	55.0104	11.2969	13.781	27.9309	36.0383	35.9956	33.4764	25.6667	35.0867	32.3582	13.325	47.8892	17.6696	35.1701	0.179138	0.343594	-0.55459	0.604822	-0.289651	0.202516	0.1646	-0.734114	0.425801	-0.4689	0.0233921	-0.898003	0.261068	-0.633103	-0.141212	1.15973	0.264731
Seita.1G090100.3	RNA.processing.splicing	RNA processing	PF08920	AT5G64270.1	splicing factor, putative	61.8455	40.8063	50.5024	75.9935	70.4352	65.0311	70.7579	42.3592	45.0608	99.8272	43.7062	123.602	134.485	166.527	39.9563	27.6754	40.2222	80.4225	58.1739	74.9966	51.0514	70.4866	52.726	71.7667	141.538	35.9513	71.1977	0.194535	0.0519196	0.854749	1.17925	-0.247133	0.233938	-0.142602	0.660457	0.984832	-0.44171	0.0394123	0.802833	1.12731	-0.299038	0.182005	0.324151	-1.10157
Seita.1G090200.1	not assigned.no ontology	Nutrient uptake	PF10357	AT1G55460.1	DNA/RNA-binding protein Kin17, conserved region	30.6373	27.1702	23.9911	31.4328	22.2471	19.8803	30.3174	24.9898	36.7405	25.8989	21.4688	15.114	19.8595	16.7104	54.3983	41.8898	42.1515	13.8139	19.0619	15.339	27.2662	24.52	30.6826	23.6838	17.228	46.1465	16.0716	-0.428244	0.185803	0.190517	-0.948581	1.01875	-1.00884	0.614114	0.618721	-0.520622	1.4472	-0.580964	0.00479281	-1.13444	0.833003	-1.19469	-1.13883	0.827843
Seita.1G090500.1	cell.cycle	not assigned		AT2G41830.1	Uncharacterized protein	42.8217	39.5455	38.1325	10.0097	11.2785	15.7695	8.83349	6.50939	7.25363	9.73047	2.49385	11.4249	17.9172	11.6437	9.61574	5.60339	9.76447	7.89822	4.82517	6.91424	40.1666	12.3525	7.53217	6.11216	13.6619	8.32787	6.54588	-1.96083	-2.38359	-2.31155	-1.83775	-1.99941	-2.84387	-0.424617	-0.353953	0.123274	-0.0410134	-0.884315	0.0701267	0.547811	0.382559	-0.458516	0.477064	0.311795
Seita.1G090600.1	not assigned.unknown	Protein translocation	PF11715	AT1G33410.2	SUPPRESSOR OF AUXIN RESISTANCE1	19.4755	16.5637	15.5013	31.1291	13.1135	22.194	12.641	13.5291	5.99663	13.4121	6.58838	35.5949	38.357	44.3774	10.5136	6.77224	11.5026	28.8033	39.5515	40.9974	17.1802	22.1455	10.7223	10.0002	39.4431	9.59616	36.4507	0.0878149	-0.660316	-0.391438	0.901958	-0.578901	0.826937	-0.748708	-0.479643	0.814465	-0.667242	0.739439	0.268248	1.56287	0.0808976	1.48777	1.29355	-0.18712
Seita.1G090700.1	not assigned.unknown	not assigned		AT5G35320.1		22.3072	20.6284	17.9321	17.6789	20.3943	24.3197	19.0385	20.9171	27.703	12.775	14.1021	18.8152	13.5433	30.0202	15.5113	17.7152	18.8686	32.1915	27.0803	25.4317	20.2892	20.7976	22.5529	13.4386	20.7929	17.365	28.2345	-0.232683	0.171747	-0.192702	-0.257617	0.0356952	0.225338	0.404516	0.0397032	-0.0249368	0.268287	0.458235	-0.364336	-0.429457	-0.135965	0.0535011	-0.0646208	0.228192
Seita.1G090800.1	minor CHO metabolism.galactose.galactokinases	Carbohydrate metabolism	PF08544,PF10509,PF00288,PF13528	AT4G16130.1	arabinose kinase	59.1966	32.3239	65.7023	40.2554	44.3542	30.6227	32.3038	15.6119	4.38979	78.4719	23.1855	49.3929	52.5991	61.2831	12.7321	10.0003	12.929	34.5502	43.2845	48.1325	52.4076	38.4108	17.4352	50.8287	54.425	11.8871	41.9891	-0.718232	-1.59407	0.297714	-0.235085	-1.86979	-0.56998	-0.876501	1.01589	0.483286	-1.15273	0.14828	1.89104	1.35969	-0.276288	1.0247	-0.532856	-2.16603
Seita.1G090900.1	RNA.regulation of transcription.ARF	RNA biosynthesis	PF02309,PF02362,PF06507	AT5G20730.2	Transcriptional factor B3 family protein / auxin-responsive factor AUX/IAA-related	3.58532	2.14273	2.58754	18.349	23.4373	14.324	16.4588	12.2218	23.3594	2.55366	3.13607	8.0856	4.30873	9.49465	4.02015	2.53472	4.67862	2.99301	3.96252	4.93287	2.77186	18.7035	17.3467	2.84486	7.29633	3.7445	3.9628	2.43357	2.60834	0.416362	1.07342	0.664803	0.253561	0.179938	-2.01179	-1.36188	-1.76252	-2.18289	-2.1865	-1.54035	-1.93899	-2.35941	0.652768	0.247066
Seita.1G091000.2	stress.biotic	not assigned	PF06094	AT2G24390.1	AIG2-like (avirulence induced gene) family protein	59.5473	68.7535	56.16	31.1628	27.3742	43.2036	85.2865	54.5375	19.2749	56.2033	55.4483	54.6432	39.9373	42.9278	12.9944	15.6631	16.681	31.2818	24.4826	30.2719	61.4869	33.9135	53.033	55.8258	45.8361	15.1128	28.6788	-1.12634	-0.228147	0.261039	-0.716972	-1.75943	-1.35082	0.898133	1.38722	0.409512	-0.634123	-0.224593	0.48913	-0.488768	-1.53129	-1.12261	-0.977961	-2.01936
Seita.1G091100.1	Co-factor and vitamine metabolism	Coenzyme metabolism	PF02391	AT2G43760.1	molybdopterin biosynthesis MoaE family protein	20.1438	33.8248	29.6455	10.5661	21.3925	5.52292	23.6687	17.6732	26.3726	31.2779	41.0707	10.5083	33.4431	13.252	23.3435	34.9871	23.0461	23.0786	37.3492	28.4958	27.8714	12.4939	22.5715	36.1743	19.0678	27.1255	29.6412	-1.43274	-0.299369	0.783062	-0.844544	0.228501	-0.176164	1.1332	2.21546	0.588716	1.66056	1.2573	1.08226	-0.545007	0.527733	0.123336	-1.62767	-0.55434
Seita.1G091300.5	secondary metabolism.isoprenoids.terpenoids	Secondary metabolism	PF00432	AT2G07050.1	cycloartenol synthase 1	181.049	145.712	185.169	1042.37	1528.2	1381.52	116.342	76.1161	76.1805	10.3191	43.7327	263.691	273.532	221.778	28.1604	27.046	24.8785	36.4862	22.3973	18.8921	170.643	1317.36	89.5462	27.0259	253	26.695	25.9252	2.68447	-0.928138	-2.18384	0.277969	-2.40372	-2.95604	-3.6127	-4.86877	-2.40656	-5.08864	-5.64115	-1.25578	1.2062	-1.47565	-2.02779	2.46235	-0.219709
Seita.1G091700.1	secondary metabolism.isoprenoids.terpenoids	Secondary metabolism	PF00432	AT2G07050.1	cycloartenol synthase 1	68.7772	73.0862	55.1227	97.3188	55.9118	175.492	89.0032	79.0937	142.822	33.8284	62.0575	468.869	578.105	363.893	60.203	66.735	69.7828	132.672	182.626	197.18	65.662	109.574	103.64	47.9429	470.289	65.5736	170.826	0.477296	0.68088	-0.0131479	2.54758	0.260435	1.11948	0.203685	-0.490399	2.0704	-0.216755	0.642243	-0.693917	1.86659	-0.420355	0.438501	2.56059	0.273509
Seita.1G091900.4	development.squamosa promoter binding like (SPL)	RNA biosynthesis	PF03110	AT5G43270.1	squamosa promoter binding protein-like 2	23.5753	20.3498	28.728	24.1143	28.7793	25.0734	38.8773	44.1873	11.6866	16.9606	9.79251	19.1932	37.6891	29.413	7.87264	8.03222	6.54088	31.2589	41.1312	55.7696	24.2177	25.989	31.5838	13.3766	28.7651	7.48191	42.7199	-0.170273	0.391373	-0.473628	-0.0467745	-1.41828	0.557265	0.561811	-0.303797	0.123558	-1.24946	0.727795	-0.864792	-0.438326	-1.80943	0.165728	0.427274	-0.943158
Seita.1G092000.5	misc.beta 1	Enzyme classification	PF07983,PF00332	AT5G58090.1	O-Glycosyl hydrolases family 17 protein	5.55063	9.05613	6.25835	13.4661	10.7222	9.55729	19.2497	33.2804	47.2206	3.07015	4.07199	13.9111	13.1788	18.6105	4.83509	4.3347	6.04292	20.5655	18.2532	20.361	6.95503	11.2485	33.2502	3.57107	15.2334	5.0709	19.7265	0.407799	2.26842	-0.552574	0.823637	-0.198493	1.23522	1.86258	-0.961571	0.416169	-0.606245	0.828133	-2.81875	-1.44688	-2.46509	-1.03504	1.37723	0.353034
Seita.1G092100.1	C1-metabolism	RNA processing	PF05185	AT4G31120.1	SHK1 binding protein 1	42.0953	34.4105	38.5233	68.733	53.1216	61.4471	48.2709	32.1039	31.633	45.4946	22.4478	60.0479	68.6049	127.149	69.2491	55.815	65.3466	59.4326	106.972	104.143	38.343	61.1006	37.3359	33.9712	85.2672	63.4702	90.1826	0.397066	-0.0330293	0.196584	0.853727	0.98505	0.974168	-0.430101	-0.200325	0.456729	0.588324	0.577204	0.229598	0.886759	1.01806	1.0072	0.656922	0.788199
Seita.1G092300.4	RNA.RNA binding	Protein biosynthesis	PF00076	AT5G04600.1	RNA-binding (RRM/RBD/RNP motifs) family protein	91.5836	88.2615	88.3907	121.154	90.9271	112.822	98.3503	113.297	182.009	83.0382	50.9883	128.145	113.656	139.897	104.92	113.125	121.302	167.443	124.876	108.641	89.4119	108.301	131.219	67.0133	127.233	113.116	133.654	0.000424122	0.583254	-0.0402889	0.213868	0.600278	0.332157	0.582894	-0.04072	0.213465	0.59993	0.331766	-0.623471	-0.369456	0.0170799	-0.251157	0.254147	0.640456
Seita.1G092400.1	not assigned.unknown	not assigned	PF09229	AT5G58110.1	chaperone binding;ATPase activators	50.1371	38.1149	48.2292	97.1227	66.5546	99.3717	56.0945	38.1358	68.7656	32.532	19.6685	57.0098	64.4189	62.763	79.709	89.9426	99.75	124.589	139.374	103.217	45.4938	87.683	54.3319	26.1002	61.3972	89.8005	122.394	0.673508	0.270711	-0.416449	0.140821	1.24141	1.17639	-0.402727	-1.09004	-0.532782	0.568259	0.502951	-0.687079	-0.12996	0.970744	0.905612	0.557435	1.65734
Seita.1G092500.1	RNA.regulation of transcription.G2-like transcription factor family	RNA biosynthesis	PF00249,PF14379	AT3G13040.2	myb-like HTH transcriptional regulator family protein	80.2694	77.5728	57.273	179.916	173.979	66.7258	116.522	190.228	515.762	46.4969	60.3777	143.377	202.872	124.506	55.5434	50.61	50.3557	186.4	167.673	124.1	71.7051	140.207	274.171	53.4373	156.918	52.1697	159.391	0.679099	1.98522	0.000665554	0.84005	-0.191315	0.905554	1.30631	-0.678372	0.160958	-0.870386	0.226481	-1.98435	-1.14537	-2.17637	-1.07984	0.839315	-0.191927
Seita.1G092700.1	RNA.RNA binding	not assigned	PF14259	AT5G58130.1	RNA-binding (RRM/RBD/RNP motifs) family protein	11.2406	9.56003	9.28873	23.4236	21.7027	21.0182	15.9116	23.1815	18.9592	12.7252	9.15089	30.7461	24.3369	28.5835	35.6658	35.1171	33.673	46.8835	39.245	49.3184	10.0298	22.0482	19.3508	10.938	27.8888	34.8186	45.149	0.855138	0.958848	0.511107	1.17422	2.04361	1.90662	0.104561	-0.342795	0.319181	1.19055	1.05195	-0.446852	0.214457	1.08547	0.946966	0.661725	1.53119
Seita.1G092800.1	#N/A	not assigned		AT1G78995.1		18.1102	15.4026	27.1888	22.4898	29.4743	12.7857	25.4619	13.1859	21.4652	5.08163	16.4752	17.0024	29.7438	21.7293	25.4784	19.6804	20.7661	17.853	15.003	10.7081	20.2339	21.5833	20.0377	10.7784	22.8251	21.975	14.5214	-0.186074	-0.0125737	-0.474896	-0.12118	0.375595	-0.725337	0.173491	-0.28939	0.064935	0.561808	-0.539638	-0.462304	-0.108599	0.388154	-0.712738	0.354286	0.849697
Seita.1G093000.1	DNA.unspecified	Cell cycle organisation	PF00570,PF16124,PF00271,PF00270,PF09382	AT1G10930.1	DNA helicase (RECQl4A)	12.9435	8.8149	12.5903	8.9674	7.48563	4.00696	8.27096	6.78657	3.85273	6.43719	1.90921	8.97963	11.8539	11.3455	2.76179	3.20386	4.82025	3.33549	7.76459	9.39454	11.4496	6.81999	6.30342	4.1732	10.7263	3.5953	6.83154	-1.00848	-0.836512	-1.04924	-0.381979	-1.38535	-0.984513	0.170742	-0.0440278	0.627456	-0.380814	0.0238924	-0.213937	0.455799	-0.549805	-0.146865	0.669943	-0.334552
Seita.1G093100.1	signalling.G-proteins	External stimuli response	PF00631	AT3G63420.2	Ggamma-subunit 1	24.0258	16.1639	19.1511	17.054	12.7287	16.4913	27.9146	10.2819	11.4481	28.1089	32.4418	20.2026	11.2143	17.5418	22.7689	33.1199	52.26	6.99665	13.5355	10.7754	19.7803	15.4247	16.5482	30.2754	16.3196	36.0496	10.4359	-0.624902	-0.259744	1.02222	-0.562481	1.11227	-1.16362	0.364974	1.64741	0.0624981	1.73736	-0.539263	1.28175	-0.302545	1.37183	-0.903686	-1.58508	0.0899334
Seita.1G093200.1	not assigned.unknown	Photosynthesis	PF08547,PF05368,PF13460	AT1G16720.1	high chlorophyll fluorescence phenotype 173	65.0321	42.9831	58.8546	12.5433	15.0704	13.5445	86.1123	8.14285	15.0633	29.6574	22.632	40.1875	63.4533	73.283	257.739	242.981	376.261	36.1913	99.8925	70.6387	55.6233	13.7194	36.4395	26.1447	58.9746	292.327	68.9075	-2.27395	-0.669122	-0.69271	-0.206765	2.64204	0.0521642	1.6046	1.58015	2.06819	4.91539	2.32702	-0.0237763	0.46255	3.31098	0.721451	0.486263	3.33407
Seita.1G093300.2	not assigned.no ontology	not assigned	PF01795	AT5G10910.1	mraW methylase family protein	20.2726	18.9035	17.3175	25.8832	17.2921	11.7064	39.6931	48.8605	12.5903	12.0746	19.9892	20.5861	45.8726	30.7524	23.1386	18.9192	15.2501	48.2992	29.7061	41.5039	18.8312	18.2939	33.7146	16.0319	32.4037	19.1026	39.8364	-0.32432	0.850952	0.190878	0.487701	0.287948	0.828757	1.17567	0.515192	0.81243	0.612286	1.15358	-0.659626	-0.363693	-0.562632	-0.0225842	0.296492	0.0969623
Seita.1G093400.1	RNA.regulation of transcription.Histone acetyltransferases	Chromatin organisation	PF00569,PF02135,PF08214	AT1G79000.2	histone acetyltransferase of the CBP family 1	47.5547	29.9157	45.2657	62.859	57.2921	57.0087	41.5015	42.4162	39.0838	45.006	14.3088	43.8608	46.3882	51.6921	25.8188	14.3972	31.2224	65.3883	73.7074	93.8572	40.912	59.0532	41.0005	29.6574	47.3137	23.8128	77.651	0.257936	0.023922	-0.101695	-0.0801378	-0.529404	0.670787	-0.234005	-0.359621	-0.338153	-0.787503	0.412929	-0.125608	-0.104065	-0.55331	0.646853	0.0216124	-0.427455
Seita.1G093900.1	protein.synthesis.ribosomal protein.prokaryotic.chloroplast.50S subunit.L3	Protein biosynthesis	PF00297	AT2G43030.1	Ribosomal protein L3 family protein	273.398	300.574	267.189	182.205	264.498	75.0154	643.639	624.01	65.1057	346.521	430.981	379.896	497.683	304.953	526.595	589.217	372.895	245.381	303.348	287.635	280.387	173.906	444.252	388.751	394.177	496.236	278.788	-0.97459	0.657743	0.891319	0.197858	1.10579	-0.266573	1.63235	1.86591	1.17251	2.08038	0.708051	0.233599	-0.45991	0.448071	-0.924336	-0.693509	0.214464
Seita.1G094000.1	not assigned.unknown	not assigned	PF09713	AT3G10250.2	Plant protein 1589 of unknown function	34.902	33.1146	30.1996	59.0508	67.5936	53.59	32.4242	24.1864	36.3772	20.7967	17.5903	62.5588	64.4911	85.7289	20.4185	13.3862	19.643	64.511	34.0245	47.0391	32.7387	60.0781	30.9959	19.1935	70.9263	17.8159	48.5249	0.600836	-0.0650677	-0.37428	0.818387	-0.619546	0.319008	-0.665921	-0.975214	0.217578	-1.22057	-0.281877	-0.309229	0.883472	-0.554485	0.384095	1.19275	-0.245042
Seita.1G094100.1	not assigned.unknown	not assigned		AT3G33530.1	Transducin family protein / WD-40 repeat family protein	29.3295	28.2704	34.6428	26.9894	27.3034	36.416	17.7863	6.69085	8.86894	14.5456	6.68765	34.9738	41.416	47.79	9.34563	6.64643	13.002	9.04924	19.1317	19.8858	30.7476	30.2362	11.1154	10.6166	41.3933	9.66467	16.0222	-0.294315	-1.45753	-1.1461	0.132321	-1.40875	-1.1919	-1.16418	-0.852821	0.426788	-1.1156	-0.898082	0.310382	1.59088	0.047921	0.266547	1.2794	-0.262137
Seita.1G094800.1	DNA.repair	not assigned	PF04931	AT5G64420.1	DNA polymerase V family	20.5203	17.0794	17.0781	50.989	34.7445	35.6045	21.6306	31.1001	21.1541	20.3888	16.3891	33.0751	38.0415	25.7002	22.4143	17.0641	22.722	49.1244	35.4799	41.1389	18.2259	40.446	24.6283	18.389	32.2723	20.7335	41.9144	0.868275	0.453325	0.404	0.531211	0.440567	0.947828	-0.414683	-0.463661	-0.337203	-0.427097	0.0796075	-0.0490588	0.0776077	-0.0125357	0.494254	0.126677	0.0364995
Seita.1G094900.1	not assigned.unknown	not assigned		AT5G11810.1		59.427	57.5913	46.944	70.9533	73.2983	78.2621	35.9743	68.8317	54.0428	26.8056	16.8496	63.9586	61.1622	63.38	33.9489	39.3535	35.8641	90.7074	61.1898	66.1472	54.6541	74.1712	52.9496	21.8276	62.8336	36.3888	72.6814	0.170075	-0.00996046	-0.936364	-0.090782	-0.319355	0.163665	-0.180038	-1.10682	-0.260904	-0.489496	-0.00640763	-0.926388	-0.0808169	-0.309394	0.173628	0.846024	0.616731
Seita.1G095000.1	not assigned.unknown	not assigned	PF04577	AT3G18180.1	Glycosyltransferase family 61 protein	22.3575	27.8818	25.1733	18.4978	13.8232	16.0886	19.3609	4.28315	18.0202	10.342	7.91129	7.54746	11.9896	17.2931	25.0443	32.3441	81.73	5.25304	12.5439	11.561	25.1376	16.1365	13.8881	9.12665	12.2767	46.3728	9.786	-0.914744	-0.858455	-1.06719	-1.32577	1.09987	-1.61055	0.0557198	-0.153903	-0.41133	2.01458	-0.69651	-0.209297	-0.466697	1.95779	-0.751535	-0.256795	2.16544
Seita.1G095100.1	protein.postranslational modification	Cell cycle organisation	PF07714	AT1G02970.1	WEE1 kinase homolog	95.9732	77.7679	86.9798	4.31143	20.3786	0	2.55177	0	3.3344	16.9793	21.7173	12.1853	28.8597	44.9129	3.29637	4.12637	2.34315	3.49184	9.7988	6.67582	86.907	8.23002	1.96206	19.3483	28.6526	3.25529	6.65549	-3.64919	-5.37395	-1.7409	-1.89427	-4.4191	-3.93529	-1.73287	1.90607	1.7565	-0.776399	-0.286725	3.62411	3.48826	0.947561	1.44617	-0.152309	-2.67245
Seita.1G095300.1	signalling.MAP kinases	Protein modification	PF06293	AT3G18040.1	MAP kinase 9	20.9873	11.9941	15.644	141.787	85.5574	139.173	54.7059	38.4878	66.4479	27.7295	21.8458	356.517	267.595	278.962	20.842	12.1075	20.2743	14.7085	28.302	26.4853	16.2085	122.172	53.2138	24.7876	301.025	17.7413	23.1653	2.63585	1.72631	1.00344	3.91978	0.384093	0.261318	-0.908776	-1.63106	1.28395	-2.2508	-2.37506	-0.722078	2.19265	-1.34154	-1.46568	2.9149	-0.618991
Seita.1G095400.1	#N/A	not assigned	PF04535	AT2G36330.1	Uncharacterised protein family (UPF0497)	14.0367	11.0297	16.1561	15.6339	21.0537	14.8198	16.7257	9.27007	20.4895	10.5361	16.4402	46.7185	17.9429	18.3772	17.4867	11.507	14.6528	14.169	16.4893	13.8488	13.7408	17.1692	15.4951	13.4881	27.6795	14.5488	14.8357	0.0483294	0.182755	0.385684	0.717637	0.336411	-0.141008	0.134576	0.337783	0.669666	0.288415	-0.189474	0.203076	0.534705	0.153781	-0.323895	0.331206	-0.0492819
Seita.1G095500.2	amino acid metabolism.degradation.central amino acid metabolism.aspartate	Coenzyme metabolism	PF02910,PF00890	AT5G14760.1	L-aspartate oxidase	19.3746	9.82761	28	16.0618	11.1837	2.87037	6.51651	2.32478	1.70303	5.38409	3.79959	10.4087	6.36179	6.44171	27.2261	40.1151	54.6765	9.35895	29.0406	22.233	19.0674	10.0386	3.51477	4.59184	7.73739	40.6726	20.2109	-1.20297	-2.39966	-1.64112	-1.57447	1.34006	-0.174607	-1.20056	-0.44163	-0.371928	2.54279	1.02914	0.754395	0.829333	3.73612	2.22858	0.070681	2.97766
Seita.1G095600.1	not assigned.unknown	not assigned	PF07816	AT1G70420.1	Protein of unknown function (DUF1645)	27.1006	3.27143	19.4802	10.6132	3.86314	3.48702	7.3963	3.10983	9.7798	2.05629	3.36702	1.14203	0	5.66638	63.2049	103.356	170.368	3.97862	9.68846	3.63036	16.6174	5.98778	6.76198	2.71165	2.26947	112.309	5.76581	-1.71937	-1.25254	-2.14416	-3.07596	3.00756	-1.73836	0.465298	-0.431516	-1.36078	4.72619	-0.0192247	-0.892999	-1.82159	4.25869	-0.484396	-0.921274	5.14522
Seita.1G095700.1	Co-factor and vitamine metabolism.pantothenate.pantetheine-phosphate adenylyltransferase (PPAT)	Coenzyme metabolism	PF01467	AT2G18250.1	4-phosphopantetheine adenylyltransferase	16.1274	14.2149	12.69	33.5783	34.276	10.605	17.1462	7.96811	5.89603	20.0583	14.8803	22.7858	12.8279	30.6425	17.0753	26.8701	29.6307	22.9315	23.9319	24.7674	14.3441	26.1531	10.3368	17.4693	22.0854	24.5254	23.877	0.579231	-0.469564	0.669917	0.326015	1.02867	0.480171	-1.04923	0.0915826	-0.253367	0.450451	-0.0990777	1.13895	0.796049	1.49778	0.950136	-0.344727	0.358423
Seita.1G095800.1	not assigned.unknown	not assigned	PF05705	AT3G19970.1	alpha/beta-Hydrolases superfamily protein	8.15477	7.33566	5.05404	14.5552	13.7356	11.1585	30.8323	25.966	22.8412	21.8567	7.97113	8.8443	18.0904	14.3616	15.058	8.70224	26.5379	15.0759	23.2268	31.0832	6.84815	13.1498	26.5465	14.9139	13.7655	16.766	23.1286	0.658038	1.9474	1.47478	0.70585	1.51332	1.48419	1.29123	0.819608	0.0477937	0.857847	0.826794	-0.470663	-1.24354	-0.432444	-0.464957	-0.771952	0.038231
Seita.1G096100.1	protein.degradation.aspartate protease	Protein homeostasis	PF00026	AT1G05840.1	Eukaryotic aspartyl protease family protein	14.2507	19.9009	14.418	58.8727	62.7409	45.2075	25.5199	13.423	39.9022	22.1501	10.8807	24.2645	25.8826	18.2581	12.4735	14.5639	18.0653	45.6078	55.3292	45.1373	16.1899	55.607	26.2817	16.5154	22.8017	15.0342	48.6914	1.49402	0.705232	0.39972	0.197946	0.145547	1.32596	-0.788353	-1.09346	-1.29656	-1.34784	-0.168043	-0.305069	-0.507727	-0.559306	0.620329	-0.202256	-0.253969
Seita.1G096200.1	protein.degradation.ubiquitin.proteasom	Protein homeostasis	PF10584,PF00227	AT5G42790.1	proteasome alpha subunit F1	101.232	98.3316	89.1255	80.1004	87.4746	76.6072	121.941	92.4141	122.915	89.6835	88.5237	87.6715	68.6933	78.496	109.267	84.7699	109.832	60.3069	69.4026	68.324	96.2297	81.3941	112.423	89.1036	78.2869	101.289	66.0112	-0.513954	0.236061	0.292188	-0.589535	0.328739	-0.796604	0.750039	0.806135	-0.0755875	0.842678	-0.282702	0.0561552	-0.825621	0.0927022	-1.03268	-0.881712	0.0365399
Seita.1G096400.2	protein.targeting.secretory pathway.unspecified	not assigned	PF03765,PF00650	AT2G21520.1	Sec14p-like phosphatidylinositol transfer family protein	113.227	79.3357	119.514	114.931	95.6191	100.824	55.2991	48.1017	26.5452	166.388	60.4336	129.727	129.357	130.777	49.2807	56.2946	81.59	74.1537	147.41	131.316	104.025	103.791	43.3153	113.411	129.954	62.3884	117.627	-0.276335	-1.25319	0.470415	0.0305941	-0.484298	-0.0802749	-0.977088	0.746791	0.306962	-0.208067	0.196078	1.72335	1.28403	0.768682	1.17313	-0.439893	-0.954543
Seita.1G096600.1	not assigned.no ontology.pentatricopeptide (PPR) repeat-containing protein	not assigned	PF01535	AT4G04790.1	Tetratricopeptide repeat (TPR)-like superfamily protein	16.7633	13.5576	13.3968	19.1106	15.4264	17.3556	17.2262	6.33555	6.83277	14.6873	5.78155	25.6755	22.4215	30.0811	18.3807	13.0679	18.665	15.7858	16.0282	18.4951	14.5726	17.2975	10.1315	10.2344	26.0594	16.7045	16.7697	-0.0261219	-0.513503	-0.123727	0.542576	0.450385	-0.0491152	-0.487877	-0.0977596	0.569015	0.476858	-0.023011	0.389227	1.05659	0.963405	0.464846	0.666209	0.573476
Seita.1G096900.1	#N/A	RNA biosynthesis	PF00170	AT4G34590.1	G-box binding factor 6	11.6803	4.56964	7.52862	40.5817	4.96819	23.1232	22.3102	10.4669	3.66074	26.6785	11.7323	14.0728	7.40667	8.62037	15.7584	21.2721	18.6206	5.33964	16.5614	18.2678	7.9262	22.891	12.146	19.2054	10.0333	18.5504	13.3896	1.23609	0.598365	1.63053	0.0596726	1.49171	0.498287	-0.636937	0.397346	-1.17743	0.25817	-0.738212	1.03289	-0.539481	0.893957	-0.100781	-1.5731	-0.138952
Seita.1G097100.4	protein.degradation.ubiquitin.E3.RING	not assigned	PF12906	AT1G50440.1	RING/FYVE/PHD zinc finger superfamily protein	10.7237	8.2434	10.0642	22.8679	16.4595	18.7198	8.66481	4.53375	14.0481	7.93516	5.88673	44.1749	60.0048	38.2494	4.51288	3.74016	12.0983	20.6314	28.7997	23.6107	9.67708	19.3491	9.08221	6.91094	47.4764	6.78378	24.3473	0.717666	-0.0759075	-0.0918898	1.99172	-0.260124	1.06909	-0.793644	-0.809245	1.27451	-0.97766	0.35167	-0.016083	2.06768	-0.184289	1.14505	2.08291	-0.167866
Seita.1G097300.1	not assigned.no ontology.pentatricopeptide (PPR) repeat-containing protein	not assigned	PF01535,PF13041,PF12854	AT2G17140.1	Pentatricopeptide repeat (PPR) superfamily protein	7.86979	6.00669	2.60129	17.2649	5.26912	9.43401	6.67295	3.93527	2.81754	7.55299	3.16607	11.2404	11.0383	9.24989	3.53447	1.91798	4.10188	3.5118	5.84365	5.49325	5.49259	10.656	4.47525	5.35953	10.5095	3.18478	4.94956	0.667119	-0.277324	0.344339	0.636129	-0.513129	-0.391989	-0.945047	-0.321068	-0.0311044	-1.18091	-1.06078	0.620892	0.914104	-0.236341	-0.11403	0.290078	-0.854486
Seita.1G097400.1	not assigned.unknown	not assigned		AT1G74875.1		9.03309	8.57586	7.35044	7.2018	0.858475	2.61527	11.5045	6.06165	7.9019	9.38826	6.03723	3.06492	4.08317	4.81562	4.65311	2.7389	7.3024	3.52119	4.89067	1.49598	8.3198	3.55851	8.48934	7.71274	3.9879	4.89814	3.30261	-1.46763	0.0378835	0.276966	-1.32429	-0.500376	-1.54663	1.50543	1.74264	0.144006	0.963551	-0.0795525	0.239122	-1.36212	-0.53816	-1.58441	-1.59977	-0.775517
Seita.1G097500.2	not assigned.unknown	not assigned	PF09814	AT3G26750.1		11.6776	6.70185	6.90617	21.0645	7.43189	13.8765	18.97	7.49497	8.97702	3.37298	6.50926	8.51772	7.31284	4.9306	7.83741	7.27866	5.66751	23.5927	13.1099	14.6352	8.42853	14.1243	11.814	4.94112	6.92039	6.92786	17.1126	0.463248	0.483324	-0.352256	-0.56206	-0.0146338	0.77022	0.020678	-0.815946	-1.02658	-0.477497	0.307245	-0.834889	-1.04597	-0.497411	0.286328	-0.208289	0.336853
Seita.1G097800.1	not assigned.unknown	not assigned		AT5G40450.1		45.8035	24.5301	34.0574	70.2009	56.6162	67.3223	18.0769	34.8662	23.0582	38.176	28.4291	104.78	80.5369	49.1543	128.004	82.1186	83.6472	194.846	202.021	320.802	34.797	64.7131	25.3338	33.3025	78.1572	97.9233	239.223	0.627701	-0.415013	0.332282	0.886213	1.76099	2.52799	-1.04288	-0.295157	0.258543	1.13382	1.9005	0.747097	1.3014	2.17582	2.94315	0.553629	1.4283
Seita.1G097900.1	amino acid metabolism.synthesis.aromatic aa.tryptophan.anthranilate phosphoribosyltransferase	not assigned		AT1G70570.1	anthranilate phosphoribosyltransferase, putative	56.1087	37.1874	47.8928	72.7123	49.8759	57.9274	36.8951	37.5704	33.1547	33.4766	31.1195	19.5429	27.5508	32.8349	38.1988	28.7011	38.8749	48.2327	51.6536	45.1458	47.063	60.1718	35.8734	32.298	26.6429	35.2583	48.344	0.0803688	-0.371344	-0.141767	-1.10777	-0.157035	-0.209459	-0.451821	-0.222177	-1.1885	-0.237438	-0.289891	0.229458	-0.736296	0.21421	0.161987	-0.965668	-0.0152563
Seita.1G098000.1	mitochondrial electron transport / ATP synthesis.F1-ATPase	not assigned	PF15704	AT2G21870.1	copper ion binding;cobalt ion binding;zinc ion binding	266.456	270.351	232.251	385.989	420.118	412.526	259.386	324.646	363.384	176.841	194.497	400.958	319.07	291.327	237.707	235.245	285.885	442.72	376.143	328.876	256.353	406.211	315.805	185.669	337.118	252.946	382.58	0.392782	0.330435	-0.0530545	0.103805	0.237151	0.32836	-0.0623334	-0.44583	-0.288988	-0.155607	-0.0644227	-0.383474	-0.226645	-0.0932712	-0.00208749	0.15686	0.290186
Seita.1G098800.1	stress.biotic	not assigned	PF00931	AT3G14460.1	LRR and NB-ARC domains-containing disease resistance protein	11.8005	6.23393	8.999	133.268	53.7327	79.3199	42.9195	17.6997	13.2918	27.3351	12.7654	0	0	5.83359	10.3962	6.29422	12.7507	4.42044	4.4403	4.57771	9.01114	88.7734	24.637	20.0503	1.94453	9.8137	4.47948	3.00139	1.42505	1.51212	-2.42371	0.37069	-1.2307	-1.57509	-1.4864	-5.43325	-2.62894	-4.23547	0.0883218	-3.84972	-1.05326	-2.65674	-3.93224	-1.14038
Seita.1G099000.1	protein.degradation.ubiquitin.E3.RING	not assigned	PF13920	AT1G10650.1	SBP (S-ribonuclease binding protein) family protein	46.6525	58.5073	55.626	20.7367	28.7747	27.0368	42.6734	29.8682	33.1224	16.3925	13.7868	32.5275	38.5191	35.9523	16.0577	14.1018	18.5552	23.8623	28.1241	25.5476	53.5953	25.5161	35.2213	15.0897	35.6663	16.2383	25.8446	-1.34113	-0.598901	-1.43271	-0.882086	-1.46358	-1.30501	0.742044	-0.0926904	0.459255	-0.123475	0.0361015	-0.83396	-0.283	-0.864797	-0.705936	0.551623	-0.0307395
Seita.1G099200.1	not assigned.unknown	Coenzyme metabolism	PF07685	AT5G60540.1	pyridoxine biosynthesis 2	88.5449	60.6306	104.322	75.5264	138.813	106.496	79.3533	100.664	46.7136	143.302	124.313	142.673	165.717	179.733	125.47	128.713	105.011	83.8917	65.5421	76.0166	84.4992	106.945	75.5769	133.807	162.708	119.731	75.1501	0.0772984	-0.139412	1.06033	0.651374	0.776674	-0.41752	-0.216731	0.983189	0.574127	0.699482	-0.494883	1.19971	0.790806	0.916061	-0.278086	-0.409164	-0.283641
Seita.1G099300.1	#N/A	not assigned	PF02201	AT2G14880.1	SWIB/MDM2 domain superfamily protein	88.8472	123.82	85.4549	73.4685	60.6746	77.0165	131.203	96.0532	96.7971	53.9573	54.3786	61.6337	50.593	77.8419	64.0904	49.8187	58.5995	79.4754	48.6166	51.0789	99.3739	70.3865	108.018	54.168	63.3562	57.5029	59.7236	-0.775248	0.1199	-0.476789	-0.949265	-0.535942	-0.985847	0.895157	0.298279	-0.17404	0.239123	-0.210647	-0.596668	-1.06917	-0.655824	-1.10575	-0.472268	-0.0591259
Seita.1G099400.1	not assigned.unknown	not assigned	PF07819	AT5G17670.1	alpha/beta-Hydrolases superfamily protein	63.7694	33.9357	52.0077	103.595	180.742	73.2442	106.053	45.2702	14.185	54.8901	36.9681	127.77	119.549	162.967	128.91	130.378	99.6456	48.4068	122.525	104.527	49.9043	119.194	55.1693	45.9291	136.762	119.644	91.8197	0.989711	0.117912	0.269675	1.16642	1.54499	0.625101	-0.871764	-0.719835	0.17671	0.555672	-0.364638	0.151791	1.04847	1.42709	0.507158	0.896526	1.27504
Seita.1G099800.1	major CHO metabolism.degradation.starch.starch cleavage.beta amylase	Carbohydrate metabolism	PF05687,PF01373	AT5G45300.1	beta-amylase 2	20.2446	18.6936	18.6411	14.8294	27.9886	41.4144	30.4392	11.4202	12.7201	25.5751	25.7577	27.1787	28.8224	40.6569	11.0167	8.63954	11.8703	8.78383	15.1049	14.4608	19.1931	28.0775	18.1932	25.6664	32.2193	10.5088	12.7832	0.289332	-0.0857498	0.817516	0.449732	-0.607936	-0.835396	-0.375124	0.528835	0.160454	-0.897692	-1.12543	0.903185	0.535524	-0.522205	-0.749575	-0.36852	-1.42417
Seita.1G100000.1	not assigned.unknown	not assigned	PF09353	AT5G48790.1	Domain of unknown function (DUF1995)	55.1263	26.4348	56.43	64.3231	48.5608	75.0173	32.387	21.3307	4.6118	51.5176	37.3321	76.2686	137.06	99.5845	40.1009	30.2398	16.681	86.5076	96.2064	96.7225	45.997	62.6337	19.4432	44.4249	104.304	29.0072	93.1455	0.181198	-1.2398	0.341554	0.892937	-0.378177	0.769203	-1.4215	0.160497	0.71184	-0.559476	0.588101	1.58078	2.13327	0.86115	2.00946	0.55115	-0.719438
Seita.1G100400.1	development.unspecified	Protein homeostasis	PF03145	AT3G58040.1	seven in absentia of Arabidopsis 2	16.872	20.9955	24.0394	17.3454	16.1544	10.812	4.81243	13.4706	4.83723	17.2936	9.4542	16.1199	33.4897	21.5156	4.19741	5.23416	6.31457	29.1771	25.0433	30.59	20.6356	14.7706	7.70677	13.3739	23.7084	5.24871	28.2701	-0.758939	-1.38742	-0.246103	-0.0965155	-1.70044	0.196304	-0.629857	0.512237	0.662878	-0.944109	0.955763	1.13982	1.29235	-0.314185	1.58497	0.149847	-1.45162
Seita.1G100600.1	protein.targeting.secretory pathway.unspecified	Vesicle trafficking	PF08477	AT5G17060.1	ADP-ribosylation factor B1B	46.8231	42.1929	34.9022	53.3121	88.3128	58.2661	29.976	25.1076	29.803	22.6531	16.8713	35.5633	67.5578	51.4657	10.182	7.38372	11.9938	85.0322	84.1464	72.1869	41.3061	66.6303	28.2955	19.7622	51.5289	9.85315	80.4551	0.421362	-0.528346	-0.668834	0.0271257	-1.79991	0.711091	-0.949889	-1.09047	-0.394322	-2.2224	0.289784	-0.140679	0.555669	-1.27168	1.2396	0.696323	-1.1298
Seita.1G100700.1	stress.abiotic.heat	Protein homeostasis	PF00226,PF01556	AT5G25530.1	DNAJ heat shock family protein	19.2646	23.5878	23.8556	10.2797	15.7496	9.56119	19.1292	14.3146	16.7657	9.78101	5.25314	19.283	19.2294	29.0946	6.70684	12.3353	9.32753	15.3444	12.6469	14.8292	22.236	11.8635	16.7365	7.51708	22.5357	9.45656	14.2735	-1.17328	-0.398244	-1.16733	-0.276019	-0.965635	-0.88819	0.774754	0.00394511	0.897974	0.206052	0.285272	-0.76929	0.12249	-0.567579	-0.489697	0.892845	0.20151
Seita.1G100800.1	#N/A	DNA damage response		AT5G45610.1	protein dimerizations	34.9279	40.6928	37.7418	54.7088	48.6198	55.6467	24.7409	11.3193	9.93998	30.0491	9.72752	41.4415	42.3147	73.5756	33.4059	33.1297	32.1004	17.309	44.3039	36.2631	37.7875	52.9917	15.3334	19.8883	52.444	32.8787	32.6253	0.210688	-1.30297	-0.567748	0.171145	0.0597588	-0.473697	-1.51431	-0.778691	-0.0395559	-0.150861	-0.684577	0.734496	1.47481	1.36211	0.829887	0.739175	0.627181
Seita.1G100900.2	cell.organisation	Chromatin organisation	PF00022	AT3G33520.1	actin-related protein 6	86.1524	67.6142	71.1119	94.6881	60.5535	56.2394	36.2233	21.6685	22.1791	12.3091	9.47296	27.0403	28.0801	29.31	30.0715	34.0552	32.0461	90.693	52.952	56.6903	74.9595	70.4937	26.6903	10.891	28.1435	32.0576	66.7784	-0.368328	-1.47917	-2.37691	-1.69852	-0.955484	-0.409024	-1.11125	-2.00999	-1.33055	-0.587459	-0.0407084	-0.898142	-0.218894	0.52331	1.07052	0.680187	1.42042
Seita.1G101000.1	RNA.regulation of transcription.bZIP transcription factor family	RNA biosynthesis	PF16596,PF00170,PF07777	AT1G32150.1	basic region/leucine zipper transcription factor 68	162.642	71.5476	195.84	119.197	83.1606	123.343	59.526	17.4326	25.4761	69.7093	69.6833	63.708	102.548	188.019	41.9233	45.061	36.2283	49.8437	87.3055	88.2257	143.343	108.567	34.1449	69.6963	118.092	41.0708	75.125	-0.667553	-2.08491	-0.627384	-0.574863	-1.52186	-1.18456	-1.41775	0.040027	0.0927045	-0.85463	-0.517085	1.4571	1.51047	0.562697	0.900715	0.0526594	-0.894215
Seita.1G101100.1	not assigned.unknown	not assigned		AT4G17960.1		33.8486	42.8881	36.2562	33.5324	46.7577	22.4456	42.2086	30.7627	35.5286	36.8418	54.3966	41.1596	36.7228	39.9118	44.5517	42.1145	33.362	34.7302	39.8339	41.0266	37.6643	34.2452	36.1666	45.6192	39.2647	40.0094	38.5302	-0.415739	-0.0530759	0.691578	-0.236138	0.35114	-0.22459	0.362641	1.10746	0.179669	0.766878	0.191199	0.744624	-0.183041	0.404196	-0.171497	-0.92792	-0.34035
Seita.1G101200.1	stress.abiotic.heat	not assigned	PF00011	AT1G53540.1	HSP20-like chaperones superfamily protein	103.322	196.152	116.64	64.5046	85.5778	187.459	222.921	205.504	73.6708	88.8882	27.3477	149.743	128.328	53.1166	216.055	293.483	150.694	375.934	360.71	316.79	138.705	112.514	167.365	58.1179	110.396	220.078	351.145	-0.563743	0.2595	-0.933299	-0.627536	0.946873	1.07546	0.823261	-0.369753	-0.0637956	1.51064	1.6393	-1.19277	-0.887055	0.687389	0.815941	0.305974	1.87992
Seita.1G101300.1	not assigned.unknown	not assigned		AT1G32260.1		24.377	18.0174	21.9117	15.1461	21.3645	31.4731	29.8058	24.9399	45.7335	16.6335	28.383	20.3328	7.11397	18.3427	14.4794	15.5703	13.6715	17.8963	14.3263	14.4528	21.4354	22.6612	33.493	22.5082	15.2632	14.5737	15.5585	-0.178817	0.663385	0.495523	-0.775565	-0.287083	-0.70568	0.842492	0.674586	-0.597114	-0.108558	-0.527202	-0.167547	-1.43924	-0.950182	-1.36932	-1.27105	-0.782003
Seita.1G101500.1	nucleotide metabolism.synthesis.PRS-PP	Enzyme classification	PF14572,PF13793	AT2G44530.1	Phosphoribosyltransferase family protein	89.3998	88.0642	87.138	140.437	78.1277	167.141	148.718	105.169	71.1912	92.2098	62.3596	156.348	160.801	194.847	88.979	81.3463	118.504	135.923	143.466	154.311	88.2007	128.569	108.359	77.2847	170.665	96.2766	144.567	0.271335	0.293196	0.189499	0.655547	0.374688	0.457232	0.0218982	-0.0817794	0.38424	0.10343	0.185916	-0.103658	0.36231	0.081523	0.164001	0.465965	0.185152
Seita.1G101600.1	not assigned.no ontology.pentatricopeptide (PPR) repeat-containing protein	not assigned	PF13812,PF01535,PF13041	AT1G71210.1	Pentatricopeptide repeat (PPR) superfamily protein	5.69464	4.62308	7.15034	18.5148	20.2486	18.1557	9.94193	14.7988	12.3814	6.12399	5.93413	18.806	16.0699	15.1275	13.1449	8.49996	10.8357	17.8371	11.2025	13.8718	5.82268	18.973	12.374	6.02906	16.6678	10.8269	14.3038	1.41294	1.08769	0.4355	1.20907	1.13417	1.03051	-0.323639	-0.975131	-0.204123	-0.275555	-0.382558	-0.650524	0.119675	0.0478262	-0.0586516	0.771348	0.697241
Seita.1G101700.1	lipid metabolism.Phospholipid synthesis.phosphatidate cytidylyltransferase	Lipid metabolism	PF01148	AT2G45150.3	cytidinediphosphate diacylglycerol synthase 4	24.2719	21.2537	24.4653	22.6924	21.8354	28.8101	16.3286	28.0532	13.5693	31.5464	21.4395	28.8319	31.2085	27.5678	38.5083	31.1065	34.5774	33.6138	24.2572	23.6221	23.3303	24.446	19.317	26.493	29.2027	34.7307	27.1644	-0.20262	-0.249205	0.567743	0.0312943	0.830184	-0.0301938	-0.0467306	0.770625	0.234025	1.03309	0.172498	0.816771	0.28065	1.07924	0.219143	-0.536819	0.262272
Seita.1G101800.1	cell.vesicle transport	Vesicle trafficking	PF12352	AT2G45200.1	golgi snare 12	38.5951	37.9441	39.1245	31.5403	37.4453	34.7096	24.9334	15.2972	16.7744	15.3774	12.0571	31.8752	25.9508	26.0956	29.0701	12.9067	23.3346	29.2432	21.204	20.6372	38.5546	34.5651	19.0017	13.7173	27.9739	21.7705	23.6948	-0.428879	-1.00972	-1.0938	-0.753151	-0.570478	-0.949718	-0.581291	-0.665737	-0.324384	-0.141965	-0.521068	-0.0845538	0.257055	0.438827	0.0604277	0.341607	0.522949
Seita.1G102000.1	#N/A	not assigned	PF01535	AT1G18485.1	Pentatricopeptide repeat (PPR) superfamily protein	0.30432	4.14114	3.08238	3.69864	3.14132	1.32913	7.12192	9.6186	1.66182	4.51783	8.56009	4.95755	4.40305	3.14306	3.44371	4.61324	5.66751	2.3112	4.12726	3.09304	2.50928	2.72303	6.13411	6.53896	4.16788	4.57482	3.17717	-0.15746	1.25666	1.73301	0.418246	1.07766	0.0775966	1.41791	1.8964	0.577694	1.2386	0.235911	0.480309	-0.842555	-0.175618	-1.1826	-1.32271	-0.654384
Seita.1G102100.2	protein.postranslational modification	Protein modification	PF14531,PF13499	AT2G17890.1	calcium-dependent protein kinase 16	30.6103	22.6853	28.0951	37.0196	24.6291	37.2492	52.8466	18.5867	22.8759	33.3349	16.8783	23.9377	40.3899	40.9878	62.2141	93.7514	206.965	18.8042	34.0463	37.6482	27.1302	32.966	31.4364	25.1066	35.1051	120.977	30.1663	0.00967014	0.195469	0.259066	0.0787703	2.38099	-0.103224	0.185882	0.249548	0.069124	2.37192	-0.112936	0.0636827	-0.116788	2.18557	-0.298768	-0.180477	2.12127
Seita.1G102400.1	not assigned.no ontology	DNA damage response	PF03850	AT1G18340.1	basal transcription factor complex subunit-related	15.8963	15.0687	18.144	24.2587	14.4585	19.0869	15.1962	9.4596	6.9229	24.3089	20.3394	29.2211	40.6508	46.921	10.0345	9.04788	8.37823	22.3081	23.0723	23.9903	16.3697	19.268	10.5262	22.3242	38.9309	9.15355	23.1236	-0.0416404	-0.623565	0.835258	0.949924	-0.573575	0.243121	-0.582487	0.877527	0.991999	-0.532553	0.284919	1.45816	1.57407	0.0494921	0.867197	0.113643	-1.40738
Seita.1G102500.1	RNA.regulation of transcription.HSF	Photosynthesis		AT4G17600.1	Chlorophyll A-B binding family protein	278.864	198.245	314.769	135.295	131.91	41.3916	144.558	161.251	20.5582	206.941	160.338	220.387	192.051	184.514	346.468	355.93	262.089	171.059	159.045	161.73	263.959	102.866	108.789	183.64	198.984	321.496	163.944	-1.64786	-1.26985	-0.132453	-0.697159	0.565028	-0.936254	0.377911	1.5153	0.950789	2.21281	0.71166	1.13729	0.572791	1.83479	0.333684	-0.56467	0.697439
Seita.1G103100.1	development.unspecified	Vesicle trafficking	PF00637,PF12816	AT4G00800.1	transducin family protein / WD-40 repeat family protein	20.269	11.2332	17.7347	43.0386	25.8387	36.1646	15.4412	6.81056	8.93255	18.2244	6.61302	25.5016	32.7201	27.7404	12.9375	9.50363	15.1748	24.0639	28.2447	34.791	16.4123	35.014	10.3948	12.4187	28.6541	12.5386	29.0332	0.815105	-0.644381	-0.0217953	0.511425	-0.129895	0.567975	-1.46005	-0.836605	-0.303822	-0.944773	-0.247187	0.62193	1.15642	0.513943	1.21288	0.53303	-0.107958
Seita.1G103200.1	not assigned.no ontology	not assigned		AT1G64720.1	Polyketide cyclase/dehydrase and lipid transport superfamily protein	347.063	283.055	400.853	160.255	152.22	212.873	94.7114	93.0308	85.5491	326.513	199.091	168.27	316.381	305.484	257.088	259.407	196.518	311.227	372.907	360.648	343.657	175.116	91.0971	262.802	263.378	237.671	348.261	-1.23901	-1.89767	-0.0145989	-0.680286	-0.255325	-0.235988	-0.6588	1.22436	0.558757	0.98362	1.00306	1.88292	1.21753	1.64222	1.66181	-0.665667	-0.240711
Seita.1G103300.1	PS.lightreaction.photosystem II.PSII polypeptide subunits	Photosynthesis		AT5G51545.1	low psii accumulation2	47.2461	51.0098	51.319	70.6816	70.1117	44.3068	71.2192	121.853	23.7403	27.8716	35.4086	62.2434	45.1052	40.8704	59.7412	55.3878	38.7125	128.589	90.5647	68.6126	49.8583	61.7	72.2708	31.6401	49.4063	51.2805	95.9219	0.0233053	0.559483	-0.240582	-0.305976	0.313641	0.695106	0.536288	-0.263974	-0.329352	0.290418	0.671906	-0.799936	-0.865573	-0.245741	0.135517	-0.0652438	0.554028
Seita.1G103500.1	TCA / org transformation.TCA.aconitase	Amino acid metabolism	PF00330	AT4G13430.1	isopropyl malate isomerase large subunit 1	222.327	148.058	167.718	185.297	116.753	173.106	226.422	378.85	252.463	242.418	99.3277	120.532	78.5768	188.432	177.507	173.013	170.538	165.087	242.831	238.234	179.368	158.385	285.911	170.873	129.18	173.686	215.384	-0.447548	0.716568	0.285459	-0.763771	0.227534	0.0139423	1.16415	0.733007	-0.316247	0.675072	0.461518	-0.431068	-1.48038	-0.488998	-0.70266	-1.04921	-0.0579218
Seita.1G106100.1	minor CHO metabolism.others	Carbohydrate metabolism	PF00248	AT2G21250.1	NAD(P)-linked oxidoreductase superfamily protein	435.04	632.671	478.26	369.736	594.56	426.105	551.207	364.189	428.856	153.28	204.374	415.052	432.04	323.755	274.697	303.773	254.261	413.744	328.492	298.402	515.324	463.467	448.084	178.827	390.283	277.577	346.879	-0.428936	-0.207976	-1.10919	-0.700373	-0.627621	-0.827484	0.220954	-0.680312	-0.271444	-0.198715	-0.398561	-0.901213	-0.492391	-0.419649	-0.619502	0.408884	0.481539
Seita.1G106600.1	not assigned.unknown	not assigned		AT1G73970.1		21.8451	16.8714	21.5199	18.326	21.9529	20.2138	19.8555	15.2715	14.4384	16.5143	14.9289	28.4253	22.2137	31.0625	18.5172	13.2791	12.6759	24.3415	29.4223	31.1828	20.0788	20.1642	16.5218	15.7216	27.2338	14.8241	28.3155	-0.264533	-0.267665	0.0421613	0.14624	-0.175836	0.241474	-0.00331262	0.306609	0.410991	0.088435	0.506247	0.30963	0.414087	0.0916722	0.509294	0.103989	-0.217787
Seita.1G106700.1	not assigned.unknown	not assigned	PF08610	AT2G45690.1	shrunken seed protein (SSE1)	50.9903	65.8376	57.1831	58.186	70.8567	107.248	58.1736	55.5096	107.612	29.2205	41.5704	59.8396	50.2048	59.7464	27.7667	26.6245	36.1601	140.951	146.946	146.334	58.0037	78.7636	73.7652	35.3954	56.5969	30.1838	144.744	0.174769	0.366976	-0.296682	-0.333775	-0.692151	1.05907	0.192274	-0.471526	-0.508636	-0.867106	0.884405	-0.663579	-0.700819	-1.05905	0.692029	-0.0369385	-0.39528
Seita.1G107000.1	RNA.processing.splicing	RNA processing	PF13893,PF00076	AT4G25500.1	arginine/serine-rich splicing factor 35	228.842	166.381	213.7	156.975	155.377	143.964	217.088	105.219	85.6424	159.125	133.23	64.5138	61.5146	112.519	117.61	98.8174	104.877	45.8742	41.4597	58.8257	202.974	152.105	135.983	146.178	79.5159	107.101	48.7198	-0.686097	-0.591999	-0.0751528	-1.64466	-0.655349	-2.3062	0.0940533	0.610902	-0.958662	0.0306513	-1.62034	0.516798	-1.05261	-0.0633882	-1.71414	-1.56938	-0.580125
Seita.1G107200.1	signalling.calcium	not assigned	PF13833	AT2G46600.1	Calcium-binding EF-hand family protein	64.3012	39.1319	52.8925	18.531	66.3887	22.8594	45.4109	25.9207	64.7328	31.5041	17.6132	32.8863	35.7431	28.611	44.2002	73.9043	83.5769	61.0263	82.9485	69.483	52.1085	35.9263	45.3548	24.5587	32.4135	67.2271	71.1526	-0.791786	-0.179279	-0.701753	-0.966608	0.633775	0.201068	0.612454	0.089576	-0.174866	1.42551	0.993074	-0.52251	-0.787271	0.813006	0.380386	-0.264337	1.33505
Seita.1G107400.1	not assigned.unknown	not assigned	PF13301	AT3G61870.1		155.777	225.816	193.302	63.4154	29.1135	82.1724	257.965	165.029	40.0684	59.5137	46.5668	106.889	50.8127	202.002	182.96	231.561	177.572	66.8542	112.406	111.69	191.631	58.2338	154.354	53.0402	119.901	197.364	96.9833	-1.99479	-0.342599	-1.47112	-0.987342	0.311109	-1.25083	1.65216	0.523268	1.00761	2.30572	0.744056	-1.12853	-0.644714	0.653684	-0.908208	0.484071	1.78198
Seita.1G107500.1	stress.abiotic.heat	Cell cycle organisation	PF13355	AT5G42480.1	Chaperone DnaJ-domain superfamily protein	7.95276	5.69225	6.45281	23.7213	9.68192	16.7717	24.1619	12.7758	5.71623	8.19533	7.22996	19.4755	10.0671	18.6105	14.1888	8.36668	13.8293	32.0978	27.505	28.1381	6.69927	16.725	14.218	7.71264	16.051	12.1283	29.247	1.02933	1.06895	0.589655	0.9572	1.09543	1.85915	0.041001	-0.437601	-0.072272	0.0686404	0.830365	-0.477862	-0.11322	0.027647	0.788896	0.365466	0.504837
Seita.1G107600.1	protein.synthesis.initiation	Protein biosynthesis	PF08597	AT5G37475.1	Translation initiation factor eIF3 subunit	48.2314	38.037	40.5353	68.4367	100.9	72.8217	45.2932	50.7753	124.561	54.9278	37.6056	47.3471	64.8004	72.4021	86.5017	91.5152	111.123	74.3026	71.0943	67.7573	42.2679	80.7196	73.5433	46.2667	61.5165	96.3798	71.0514	0.665484	0.835538	0.515206	0.248332	1.44666	0.499802	0.170238	-0.150002	-0.417231	0.781593	-0.165696	-0.320139	-0.587399	0.611278	-0.335905	-0.267101	0.931222
Seita.1G107700.1	#N/A	Carbohydrate metabolism	PF00686,PF01326	AT5G26570.1	catalytics;carbohydrate kinases;phosphoglucan, water dikinases	57.153	44.6548	55.9452	161.544	110.867	112.704	52.7429	52.5783	9.65215	44.995	31.8691	142.348	142.459	153.378	90.5446	68.1903	79.8373	145.584	142.799	147.761	52.5843	128.372	38.3245	38.432	146.062	79.5241	145.381	1.00601	-0.449249	-0.0650061	1.18041	0.85581	1.21474	-1.45537	-1.07092	0.174411	-0.149901	0.208765	0.38411	1.62978	1.30494	1.66409	1.24532	0.920564
Seita.1G107900.2	protein.degradation.ubiquitin.E3.RING	Protein translocation	PF00097,PF04757	AT1G79810.1	Pex2/Pex12 N-terminal domain-containing protein / zinc finger (C3HC4-type RING finger) family protein	51.1024	41.0679	48.4504	85.3603	73.6571	89.2678	57.9778	27.6334	47.9811	22.5615	17.9376	67.8425	54.8346	47.0191	22.7561	25.902	19.1341	61.1416	47.4004	51.9717	46.8736	82.7617	44.5308	20.2495	56.5654	22.5974	53.5045	0.548007	-0.0704838	-0.814089	-0.0182634	-0.780443	-0.0579489	-0.618503	-1.36241	-0.566375	-1.32867	-0.606056	-0.743606	0.0522392	-0.709961	0.0125516	0.796247	0.0336738
Seita.1G108000.1	stress.biotic	Phytohormone action	PF01554	AT2G21340.1	MATE efflux family protein	76.2136	65.9649	73.0723	190.011	115.863	214.707	39.5137	45.8061	15.9539	50.6763	43.5084	92.0171	85.7311	117.609	24.2243	27.8573	27.8851	92.6434	110.892	106.956	71.7503	173.527	33.7579	47.0923	98.4525	26.6556	103.497	1.00201	-1.07081	-0.210664	0.161679	-1.16142	0.274333	-2.07308	-1.21264	-0.84041	-2.16368	-0.727729	0.859855	1.23277	-0.0908417	1.34539	0.372383	-0.950343
Seita.1G108200.1	RNA.regulation of transcription.unclassified	Chromatin organisation	PF06487	AT2G45640.1	SIN3 associated polypeptide P18	111.863	174.628	139.256	141.846	156.052	124.758	135.711	153.335	143.289	90.732	93.9662	131.304	131.899	158.455	183.595	219.951	194.284	249.547	187.068	172.036	141.916	140.885	144.112	92.3491	140.552	199.277	202.884	-0.294693	0.0350553	-0.222075	-0.318472	0.750421	0.258202	0.32975	0.0725702	-0.0237789	1.04515	0.552932	-0.257126	-0.353529	0.715366	0.223143	-0.0963462	0.972391
Seita.1G108300.1	not assigned.no ontology.pentatricopeptide (PPR) repeat-containing protein	not assigned	PF13812,PF01535,PF12854,PF13041	AT1G02060.1	Tetratricopeptide repeat (TPR)-like superfamily protein	4.95094	1.20306	3.90753	12.6488	7.5673	12.2127	7.75019	13.7945	4.58659	10.7925	2.81047	9.28085	6.54746	3.65777	1.31767	3.18513	2.67609	5.48427	4.37586	8.25415	3.35385	10.8096	8.71041	6.80147	6.49536	2.39296	6.03809	1.38772	1.36969	1.35769	0.649776	-0.212907	0.582216	-0.0148846	-0.0236461	-0.739183	-1.59925	-0.806455	-0.00880333	-0.723215	-1.5797	-0.790331	-0.713661	-1.56508
Seita.1G108900.2	hormone metabolism.abscisic acid.synthesis-degradation	not assigned	PF03134	AT5G42560.1	Abscisic acid-responsive (TB2/DP1, HVA22) family protein	34.0414	29.091	37.0716	32.4909	41.3156	24.2127	40.8164	29.1227	32.8292	38.6061	41.9051	34.6856	30.964	39.8918	27.034	25.2835	24.1636	49.8137	47.6547	48.8182	33.4013	32.6731	34.2561	40.2556	35.1805	25.4937	48.7622	-0.305928	0.0455464	0.67025	-0.218205	-0.127639	0.292469	0.351486	0.976363	0.0877607	0.17814	0.598567	0.62471	-0.263766	-0.173167	0.246904	-0.888686	-0.797546
Seita.1G109400.1	not assigned.unknown	Multi-process regulation	PF05971	AT2G21070.3	methyltransferases	15.8621	13.7755	20.3657	33.2611	27.9933	37.5552	26.9936	11.947	8.39823	14.5023	8.03064	16.2729	19.2704	36.7006	15.2686	9.99973	13.2592	30.7597	31.1115	24.1574	16.6678	32.9365	15.7796	11.2665	24.0813	12.8425	28.6762	0.705873	-0.0859471	-0.181809	0.23081	-0.119969	0.527472	-0.79186	-0.887597	-0.475287	-0.825644	-0.178439	-0.0959148	0.31681	-0.034069	0.613458	0.412716	0.0617926
Seita.1G109500.1	#N/A	RNA processing	PF00313,PF00098	AT4G36020.1	cold shock domain protein 1	108.209	103.068	90.3245	59.9624	57.7682	57.4269	81.8088	113.265	120.546	133.271	85.6101	62.1517	42.8218	57.5638	93.0857	91.4407	91.3979	57.2368	74.3162	87.0858	100.534	58.3858	105.207	109.441	54.1791	91.9747	72.8796	-1.05524	0.0971863	0.501013	-1.18228	0.136758	-0.71931	1.15243	1.5562	-0.12705	1.19188	0.335978	0.403836	-1.27947	0.0395813	-0.816502	-1.68322	-0.364208
Seita.1G109600.1	protein.aa activation.glutamate-tRNA ligase	Coenzyme metabolism	PF00749	AT5G64050.1	glutamate tRNA synthetase	80.2313	77.7455	70.9864	153.517	85.2964	69.3929	54.5883	37.0943	28.3058	48.5725	29.2585	138.426	146.197	113.053	88.243	77.8197	88.602	121.534	152.606	137.659	76.3211	102.736	39.9961	38.9155	132.559	84.8882	137.266	0.137751	-0.929125	-0.592048	0.504679	0.412602	0.591402	-1.06708	-0.729944	0.366964	0.274933	0.453699	0.336857	1.43402	1.34153	1.52071	1.09685	1.0044
Seita.1G109700.1	C1-metabolism.Methylenetetrahydrofolate dehydrogenase & Methenyltetrahydrofolate cyclohydrolase	Coenzyme metabolism	PF00763,PF02882	AT4G00620.1	Amino acid dehydrogenase family protein	37.5328	32.1808	25.0068	29.5175	27.9886	37.0293	67.8094	82.3313	51.1908	40.1144	26.037	45.3117	28.8485	42.5471	52.753	38.5089	45.8388	64.4148	37.036	38.2512	31.5735	31.5118	67.1105	33.0757	38.9024	45.7002	46.5673	-0.268882	1.10786	0.451457	0.0109394	0.79222	0.316436	1.37703	0.720469	0.279923	1.06128	0.585492	-0.656082	-1.09723	-0.315375	-0.791694	-0.440741	0.340608
Seita.1G109800.1	signalling.G-proteins	Multi-process regulation	PF08477	AT3G51300.1	RHO-related protein from plants 1	80.1838	55.8622	76.4508	89.8215	100.537	99.6971	47.7878	33.2444	37.5822	58.7236	57.6933	75.1603	117.422	114.423	42.3117	45.1227	53.3286	120.325	132.81	134.672	70.8323	96.6852	39.5381	58.2085	102.335	46.921	129.269	0.181417	-0.828379	0.122051	0.238712	-0.332058	0.616414	-1.00998	-0.0593197	0.0572999	-0.513528	0.435045	0.950217	1.06729	0.496147	1.44496	0.116608	-0.453983
Seita.1G109900.1	protein.degradation.ubiquitin.E2	Protein homeostasis	PF00179	AT1G64230.2	ubiquitin-conjugating enzyme 28	120.533	110.225	139.864	152.73	145.63	136.847	160.522	104.968	228.578	121.355	118.352	129.961	83.3624	78.4141	263.271	183.312	325.783	54.8948	86.4528	69.6149	123.541	145.069	164.689	119.854	97.2458	257.455	70.3208	-0.0449529	0.428288	0.35864	-0.636086	1.29781	-1.06986	0.473276	0.403633	-0.591191	1.34285	-1.02504	-0.0696094	-1.06441	0.869549	-1.49818	-0.994721	0.93908
Seita.1G110200.1	not assigned.unknown	not assigned		AT1G75980.1	Single hybrid motif superfamily protein	14.6039	14.4006	17.7347	39.4958	50.5347	37.1602	10.8101	8.39359	7.61669	28.1537	7.56322	46.7185	34.3906	55.1315	27.4599	26.0346	35.6027	13.9972	15.6887	16.7963	15.5797	42.3969	8.94011	17.8585	45.4135	29.699	15.4941	1.16436	-0.783647	0.555083	1.24148	1.17676	-0.260993	-1.94877	-0.608353	0.0770989	0.0135796	-1.42599	1.33782	2.02594	1.95964	0.52339	0.685437	0.621221
Seita.1G110500.1	protein.postranslational modification	Protein modification	PF07714	AT4G35780.1	ACT-like protein tyrosine kinase family protein	4.04651	1.9452	4.05	9.27233	2.37505	3.8081	2.78293	0.992819	1.34684	4.62934	8.26241	4.55492	3.4325	10.5467	1.98446	1.14213	1.34343	13.9512	7.09743	11.7854	3.34724	5.15183	1.70753	6.44587	6.17804	1.49001	10.9447	0.331973	-0.912346	1.32168	0.574186	-0.859361	1.42991	-1.24867	0.994594	0.242633	-1.19529	1.09976	2.22894	1.49115	0.0491183	2.34617	-0.753022	-2.17057
Seita.1G110600.1	not assigned.no ontology.pentatricopeptide (PPR) repeat-containing protein	not assigned	PF01535	AT2G17033.2	pentatricopeptide (PPR) repeat-containing protein	13.4363	10.8608	9.20236	24.385	22.3203	9.15343	30.6817	37.5448	5.84088	24.3424	16.5297	31.222	23.7838	25.8492	24.1514	16.1229	17.376	19.5839	18.5858	21.5463	11.1665	18.6196	24.6891	20.4361	26.9517	19.2168	19.9053	0.452254	1.15083	1.24906	0.975115	1.03815	0.579121	0.699435	0.798339	0.523107	0.58712	0.126975	0.0991107	-0.176642	-0.111939	-0.572506	-0.275771	-0.210901
Seita.1G110800.1	misc.misc2	Lipid metabolism	PF01066	AT1G13560.1	aminoalcoholphosphotransferase 1	14.5801	7.48922	15.552	94.2116	16.607	31.6838	14.3981	7.41407	10.6494	24.2589	14.4782	89.2416	51.1509	77.9093	35.1283	28.7992	41.4458	48.949	52.2302	53.4548	12.5404	47.5008	10.8205	19.3685	72.7673	35.1244	51.5447	1.61231	-0.203781	1.0012	2.23751	1.7303	1.78027	-1.81625	-0.609508	0.625274	0.119797	0.168072	1.20471	2.44147	1.93383	1.9842	1.23457	0.728551
Seita.1G110900.1	not assigned.no ontology.pentatricopeptide (PPR) repeat-containing protein	not assigned	PF13041	AT2G17670.1	Tetratricopeptide repeat (TPR)-like superfamily protein	4.16125	1.45727	4.9586	7.2842	2.85536	2.89954	10.2092	2.32478	2.83838	6.86975	4.24548	6.32141	2.04158	8.36397	7.07269	3.34839	7.87713	7.61857	7.28837	7.02262	3.52571	4.34637	5.12412	5.55761	5.57565	6.0994	7.30985	0.023204	0.52377	1.01812	0.358353	1.01575	0.781611	0.502033	0.998356	0.33592	0.995399	0.759995	0.495829	-0.167018	0.493218	0.256416	-0.664054	-0.00278032
Seita.1G111400.1	protein.degradation.metalloprotease	Protein homeostasis	PF00246	AT5G42320.1	Zn-dependent exopeptidases superfamily protein	31.4228	24.6091	27.9695	19.6228	17.4168	21.8334	22.5634	10.4426	11.6872	13.6743	8.98993	35.9361	37.1229	29.2115	12.3202	13.2951	16.3183	28.6565	31.6139	30.0716	28.0005	19.6243	14.8977	11.3321	34.0901	13.9779	30.114	-0.780625	-0.897854	-0.907374	-0.0067974	-0.73884	-0.146151	-0.117771	-0.127806	0.774212	0.0409717	0.634753	-0.0100742	0.891618	0.158542	0.75219	0.901383	0.168427
Seita.1G111500.1	lipid metabolism.FA synthesis and FA elongation.acyl coa ligase	not assigned	PF13193,PF00501	AT1G20560.1	acyl activating enzyme 1	15.216	19.7351	6.7427	19.7859	19.3918	13.2639	29.194	5.11452	6.71749	9.20212	6.19089	17.7955	25.8448	17.7702	15.1489	22.0391	16.9025	16.7052	20.302	21.9127	13.8979	17.4805	13.6753	7.6965	20.4702	18.0302	19.6399	0.0519393	-0.0519159	-0.460414	0.264115	0.641446	0.241616	-0.103882	-0.512969	0.212303	0.590052	0.189801	-0.408499	0.316053	0.693311	0.293551	0.725081	1.10053
Seita.1G111600.1	not assigned.unknown	Cytoskeleton organisation	PF14735	AT1G50710.1		17.7655	20.7488	16.8192	25.3742	37.9597	35.7826	16.4127	15.1091	10.1233	11.4545	10.2663	68.2463	73.6441	91.5001	17.9002	17.1703	21.3187	48.8767	49.6478	47.3782	18.4445	33.0389	13.8817	10.8604	77.7969	18.7964	48.6342	0.567583	-0.396334	-0.367757	1.7745	0.281457	1.14031	-0.964198	-0.935514	1.20719	-0.285705	0.572918	0.0282673	2.17112	0.677508	1.53689	2.14223	0.648575
Seita.1G112000.1	protein.glycosylation	not assigned	PF00777	AT3G48820.1	Glycosyltransferase family 29 (sialyltransferase) family protein	6.25547	8.64534	3.6	22.4704	18.4609	10.8932	16.6592	5.90305	12.5022	3.83769	3.61954	22.3108	8.16633	14.089	15.7279	14.7547	15.8647	77.7539	63.9077	57.2213	6.16694	17.2748	11.6882	3.72862	14.8554	15.4491	66.2943	1.1899	0.910866	-0.323911	0.963103	1.56325	3.15309	-0.277688	-1.51373	-0.227071	0.376628	1.96405	-1.23328	0.0508095	0.653495	2.24094	1.28717	1.88334
Seita.1G112100.1	protein.postranslational modification.kinase.receptor like cytoplasmatic kinase VII	Protein modification	PF00069	AT2G17220.1	Protein kinase superfamily protein	23.4761	20.1511	24.2187	18.2168	20.044	16.6398	14.1377	4.8144	14.1352	15.4952	9.04886	17.7607	29.0444	28.535	12.3202	14.6541	27.9406	11.534	22.1614	18.4225	22.6153	18.3002	11.0291	12.272	25.1134	18.305	17.3726	-0.575783	-1.0209	-0.493308	-0.14238	-0.0573698	-0.632218	-0.445911	0.08179	0.433666	0.518099	-0.0564998	0.526744	0.879355	0.962805	0.389417	0.351438	0.435553
Seita.1G112300.1	protein.degradation.autophagy	Protein homeostasis	PF04106	AT5G17290.1	autophagy protein Apg5 family	26.8528	27.5094	28.238	25.3582	34.3786	19.0296	20.2289	10.9775	20.9417	14.6945	12.5699	31.9829	35.8657	48.8891	7.43001	7.98524	9.39267	20.282	16.9776	25.1774	27.5334	26.2555	17.3827	13.6322	38.9126	8.26931	20.8123	-0.343062	-0.651286	-0.617599	0.201968	-1.46614	-0.654967	-0.308584	-0.275121	0.545242	-1.12449	-0.312077	0.0333118	0.853628	-0.815129	-0.00334129	0.820012	-0.847281
Seita.1G112500.1	RNA.processing	not assigned	PF03371	AT2G40650.1	PRP38 family protein	102.31	88.9582	86.7069	47.2101	44.229	42.3424	146.672	143.207	154.109	51.1671	43.655	28.0581	28.364	25.8058	45.3835	49.1647	54.6387	18.2333	24.5738	27.2952	92.6585	44.5938	147.996	47.411	27.4093	49.729	23.3674	-1.32554	0.694998	-0.569229	-2.04277	-0.63515	-2.23422	2.02059	0.755987	-0.717462	0.690052	-0.909042	-1.26414	-2.73782	-1.33008	-2.92925	-1.47303	-0.0658855
Seita.1G112900.1	protein.folding	Protein modification	PF00254	AT1G20810.1	FKBP-like peptidyl-prolyl cis-trans isomerase family protein	44.7567	20.6353	51.6231	75.5752	94.036	92.5402	23.6329	28.3662	6.01267	51.3896	45.2907	49.0672	58.9791	51.0099	41.9497	31.1171	26.2622	68.4116	71.9581	74.8088	39.005	87.3838	19.3373	48.3401	53.0187	33.1097	71.7262	0.898762	-0.990649	0.709642	0.154456	0.0360446	0.62867	-1.88984	-0.188739	-0.744449	-0.862552	-0.270117	1.69979	1.14557	1.02628	1.61972	-0.555472	-0.673371
Seita.1G113000.2	signalling.in sugar and nutrient physiology	Solute transport	PF13458,PF00497,PF00060	AT1G42540.1	glutamate receptor 3.3	10.5826	7.09742	11.5262	8.60367	10.7255	5.98614	11.0102	4.71349	16.9693	3.69207	10.0913	19.4512	5.81555	21.7867	14.686	11.3392	24.9952	3.84423	2.94209	4.33097	9.73539	8.43844	10.8977	6.89169	15.6845	17.0068	3.70577	-0.473969	0.174152	-0.0689715	0.390282	1.03619	-1.60967	0.648293	0.404374	0.865184	1.51069	-1.13819	-0.242892	0.215903	0.862172	-1.78387	0.459148	1.10358
Seita.1G113100.1	protein.degradation	Protein modification	PF04258	AT2G03120.1	signal peptide peptidase	127.363	115.358	117.574	302.91	277.918	279.655	124.827	121.599	111.677	95.9373	91.7507	260.163	306.249	237.232	78.5366	58.2379	85.6643	242.036	251.484	236.823	120.098	286.828	119.367	93.844	267.882	74.1463	243.448	0.981421	0.00811167	0.0469054	0.865633	-0.443625	0.766956	-0.973306	-0.934461	-0.115798	-1.42505	-0.214469	0.0387943	0.857518	-0.451733	0.758841	0.818678	-0.490443
Seita.1G113200.1	not assigned.unknown	not assigned	PF11938	AT1G42480.1		21.9919	30.9237	22.68	26.655	54.3896	17.0609	11.464	10.1746	23.4443	36.7102	16.6758	35.2193	39.8109	36.538	39.1416	41.1194	62.4938	46.8693	43.6682	44.5596	25.1985	32.7018	15.0276	26.693	37.1894	47.5849	45.0323	0.0966146	-0.724373	0.442446	0.262415	1.15656	0.578523	-0.821431	0.346121	0.165854	1.06042	0.482062	1.16631	0.987259	1.88049	1.3033	-0.180381	0.71378
Seita.1G115500.1	not assigned.unknown	not assigned	PF04414	AT2G03800.1	D-aminoacyl-tRNA deacylases	57.4971	56.414	59.5608	45.6245	33.3259	19.5327	81.1353	77.0514	38.1086	29.3331	23.0272	60.2366	48.2049	55.5722	65.3045	88.7427	73.6828	76.203	57.5202	59.0379	57.824	32.8277	65.4317	26.1801	54.6713	75.91	64.2537	-1.10036	0.184728	-0.751069	-0.374331	0.662158	-0.0982488	1.28511	0.348772	0.726251	1.76239	1.00235	-0.935743	-0.559095	0.477458	-0.283009	0.3771	1.41277
Seita.1G116400.1	protein.degradation.serine protease	Protein homeostasis	PF00450	AT3G10410.1	SERINE CARBOXYPEPTIDASE-LIKE 49	8.96924	6.92409	6.35294	51.056	126.258	41.3366	22.9854	17.8619	50.7113	17.0617	11.9129	67.5047	14.3806	18.1941	9.32602	8.22071	13.9562	48.0642	66.6528	64.2898	7.41542	72.8836	30.5195	14.4873	33.3598	10.501	59.669	3.0119	2.05304	1.33863	1.87287	0.742352	2.73664	-0.957045	-1.66995	-1.13944	-2.26695	-0.275155	-0.712562	-0.182091	-1.30911	0.68192	0.531068	-0.595783
Seita.1G116700.1	lipid metabolism.Phospholipid synthesis	Lipid metabolism	PF01553	AT1G01610.1	glycerol-3-phosphate acyltransferase 4	37.8937	34.5302	39.2787	9.42514	16.1188	10.5066	24.9103	7.97712	5.98036	21.8092	19.5995	10.4013	20.5286	30.6917	15.9214	20.3722	17.9962	4.33528	4.46641	3.66599	37.2342	12.0169	12.9559	20.7044	20.5405	18.0966	4.15589	-1.89138	-1.52859	-0.448298	-1.1512	-0.771937	-3.37457	0.361886	1.44199	0.740822	1.11811	-1.48586	1.07934	0.378324	0.755864	-1.84503	-0.702278	-0.323359
Seita.1G116800.1	protein.degradation.ubiquitin.E3.SCF.FBOX	not assigned	PF00646,PF13418	AT3G61350.1	SKP1 interacting partner 4	94.1002	73.7381	108.123	59.9483	80.1854	45.9582	41.4525	57.8671	75.394	51.5364	44.4273	55.5824	55.2044	47.277	24.6403	15.5591	27.5951	46.8247	43.6467	31.316	91.9872	62.0306	58.2379	47.9819	52.688	22.5982	40.5958	-0.841917	-0.626672	-0.542063	-1.09365	-1.77088	-1.42647	0.215136	0.299631	-0.251776	-0.929599	-0.5847	0.0844992	-0.46686	-1.14428	-0.799686	-0.551318	-1.22823
Seita.1G116900.1	not assigned.unknown	Protein biosynthesis	PF08772	AT5G41190.1		46.3867	37.6507	38.7249	47.0064	32.6511	39.0842	50.4963	59.9205	63.8076	45.6195	22.6647	33.3543	43.2513	55.3143	71.5476	68.2497	79.0521	55.4336	48.1481	50.4894	40.9208	39.5806	58.0748	34.1421	43.9733	72.9498	51.357	-0.321748	0.529152	0.114867	-0.188982	1.09275	0.0782526	0.851025	0.436591	0.13281	1.41467	0.400098	-0.414144	-0.718269	0.563702	-0.451019	-0.303862	0.977575
Seita.1G117100.1	protein.synthesis.ribosomal protein.eukaryotic.60S subunit.L7	Protein biosynthesis	PF08079,PF00327	AT3G13580.3	Ribosomal protein L30/L7 family protein	100.516	113.255	100.603	53.2492	87.2437	23.0169	67.6135	87.8405	87.8824	47.4338	47.3557	96.8335	81.3788	98.778	20.773	17.7427	19.0747	58.6533	29.3102	46.6077	104.791	54.5032	81.1121	47.3948	92.3301	19.1968	44.8571	-1.22399	-0.343854	-0.74256	-0.479124	-2.18482	-1.47253	0.880079	0.48112	0.745002	-0.961681	-0.248616	-0.398748	-0.13522	-1.84098	-1.12862	0.263646	-1.4415
Seita.1G117300.1	RNA.regulation of transcription.HSF	not assigned	PF00575	AT1G12800.1	Nucleic acid-binding, OB-fold-like protein	69.9155	52.6221	60.9347	184.134	86.985	99.1422	172.449	155.914	49.1746	168.637	67.7211	153.07	166.54	123.104	171.234	119.376	116.478	109.844	149.776	131.595	61.1574	123.42	125.846	118.179	147.571	135.696	130.405	0.725229	1.04393	1.29967	0.982528	1.4173	0.839349	0.318851	0.574757	0.257315	0.692365	0.114139	0.255895	-0.0615618	0.3735	-0.20472	-0.317488	0.117588
Seita.1G117500.1	redox.dismutases and catalases	Redox homeostasis	PF06628,PF00199	AT1G20630.1	catalase 1	4185.31	2022.35	3021.82	784.543	269.305	263.537	1544.05	755.193	827.031	568.565	1110.81	644.145	674.845	1232.18	812.222	633.376	684.166	911.645	1853.73	2279.61	3076.5	439.128	1042.09	839.686	850.388	709.921	1681.66	-3.09882	-1.56259	-1.40491	-2.14067	-1.83908	-1.12178	1.53621	1.69386	0.958165	1.25968	1.97706	0.157664	-0.578072	-0.276505	0.440818	-0.735734	-0.434162
Seita.1G117600.1	stress.abiotic.heat	not assigned	PF00012	AT5G42020.1	Heat shock protein 70 (Hsp 70) family protein	176.097	143.508	138.165	360.014	349.691	237.693	161.069	103.063	188.682	56.4696	57.7879	202.63	216.829	153.765	229.906	143.648	286.237	140.239	174.804	235.775	152.59	315.799	150.938	57.1287	191.075	219.93	183.606	0.772288	-0.000717259	-1.00603	0.0379871	0.768054	0.0121733	-0.773004	-1.77845	-0.73434	-0.00414391	-0.760149	-1.0053	0.0387043	0.768769	0.0128906	1.04418	1.77385
Seita.1G117800.1	#N/A	RNA biosynthesis	PF00096	AT1G72050.2	transcription factor IIIA	53.0608	44.492	48.6286	78.5279	53.6431	56.512	47.7403	64.6359	117.038	53.1404	26.5373	96.2521	54.7353	47.8833	87.2832	75.8812	74.3175	58.3894	46.7506	51.1758	48.7271	62.8943	76.4713	39.8388	66.2902	79.1606	52.1053	0.0888752	0.687298	0.0780015	0.156853	0.965191	-0.151729	0.598557	-0.0108308	0.0679886	0.876533	-0.240653	-0.609148	-0.530588	0.278009	-0.839149	0.0787976	0.886946
Seita.1G118400.1	development.unspecified	not assigned	PF08659	AT4G27760.1	NAD(P)-binding Rossmann-fold superfamily protein	23.906	39.4604	23.4452	54.4336	39.1897	55.8249	28.2644	22.1929	25.3124	29.3347	29.5355	83.9389	81.1432	105.017	23.8455	25.6181	26.9048	43.5861	50.1628	47.4815	28.9372	49.8161	25.2566	29.4351	90.033	25.4561	47.0768	0.503242	-0.188721	0.418143	1.33451	0.0702411	0.442027	-0.692038	-0.0847698	0.831408	-0.432835	-0.0612165	0.606763	1.52331	0.258884	0.630817	0.915911	-0.347738
Seita.1G118500.1	RNA.regulation of transcription.bHLH	RNA biosynthesis	PF00010	AT5G54680.1	basic helix-loop-helix (bHLH) DNA-binding superfamily protein	94.4772	107.435	112.104	161.12	122.615	146.09	144.283	157.245	190.642	163.707	123.579	218.089	203.648	221.265	121.861	105.026	110.764	396.058	356.858	318.91	104.672	143.275	164.057	143.643	214.334	112.551	357.275	0.172091	0.668073	0.838816	0.735281	0.362194	1.5157	0.496043	0.666839	0.563227	0.190159	1.34368	0.170806	0.0671411	-0.305824	0.847563	-0.103686	-0.476577
Seita.1G118800.1	RNA.transcription	RNA biosynthesis	PF03874	AT5G09920.1	RNA polymerase II, Rpb4, core protein	89.4501	105.972	91.5752	53.8718	64.4243	48.3314	65.5281	98.2618	74.4912	57.5653	73.2957	45.6703	43.0659	47.5584	102.446	95.3579	110.686	183.506	124.42	149.463	95.6658	55.5425	79.4271	65.4305	45.4315	102.83	152.463	-1.06035	-0.242327	-0.134072	-1.36922	0.358701	0.419307	0.817978	0.926115	-0.308929	1.41895	1.47984	0.108219	-1.12684	0.600995	0.661663	-1.23493	0.492685
Seita.1G119800.1	not assigned.no ontology	Protein modification	PF03901	AT5G14850.1	Alg9-like mannosyltransferase family	90.6245	72.6778	86.2236	29.3423	12.4226	35.9984	29.7069	11.3872	16.4036	8.93814	9.81998	23.5171	24.8584	22.345	17.2091	16.3574	16.9458	81.0288	79.1745	92.0712	83.1753	25.9211	19.1659	9.37906	23.5735	16.8374	84.0915	-1.94716	-2.11103	-2.73434	-2.10348	-2.03494	-0.235627	-0.164572	-0.789241	-0.156353	-0.0889735	1.71195	-0.623997	0.00830245	0.0754852	1.87603	0.633075	0.698761
Seita.1G119900.1	RNA.regulation of transcription.Chromatin Remodeling Factors	not assigned		AT1G08060.2	ATP-dependent helicase family protein	7.97573	6.49825	9.87428	3.32798	4.92237	5.23283	2.46957	4.1534	3.07332	1.43384	2.81737	7.29263	10.7205	5.48995	1.72915	1.94062	2.63384	3.12702	3.39036	6.97474	8.11609	4.4944	3.2321	2.12561	7.83435	2.1012	4.49737	-1.10255	-1.28135	-1.49137	-0.338129	-1.6402	-1.08293	-0.181894	-0.395836	0.766084	-0.544647	0.019488	-0.213126	0.946446	-0.361428	0.201276	1.15933	-0.147213
Seita.1G120100.1	not assigned.no ontology.pentatricopeptide (PPR) repeat-containing protein	not assigned	PF01535,PF13041	AT2G37230.1	Tetratricopeptide repeat (TPR)-like superfamily protein	9.57087	10.876	9.03496	10.7704	8.19316	8.13082	12.8596	19.4776	13.4298	11.7358	10.1084	7.65297	10.0696	13.1796	24.4453	21.9457	22.7108	8.28982	6.45507	10.228	9.82729	9.03145	15.2557	10.9221	10.3007	23.0339	8.32429	-0.392235	0.64437	0.53931	-0.223314	1.47545	-0.486143	1.03721	0.931938	0.16916	1.86857	-0.0940782	-0.104398	-0.868338	0.831607	-1.13106	-0.763246	0.935155
Seita.1G120900.1	not assigned.unknown	not assigned		AT4G32750.1		15.2707	14.3959	18.8047	21.9406	19.7804	14.6974	10.3072	8.45734	5.61182	10.9052	8.10778	6.72368	6.1928	7.90775	7.1204	6.14708	7.42081	16.8235	8.55867	19.2608	16.1571	18.8061	8.12544	9.50648	6.94141	6.8961	14.881	-0.0575615	-0.970316	-0.370368	-1.49445	-0.959784	-0.369013	-0.91377	-0.31327	-1.43841	-0.903421	-0.311677	0.59883	-0.52298	0.00963438	0.60225	-1.12235	-0.588275
Seita.1G121000.1	not assigned.no ontology	Protein modification	PF06105	AT2G31440.1		82.0773	79.277	73.6773	77.3246	84.989	78.2401	42.514	47.0699	35.8039	18.5397	37.0517	52.0377	91.5192	64.7617	35.9297	36.1033	39.8748	67.4918	76.0197	61.5528	78.3438	80.1846	41.7959	27.7957	69.4396	37.3026	68.3548	-0.2383	-0.886939	-1.06404	-0.466466	-0.808622	-0.448472	-0.648827	-0.826116	-0.228199	-0.570544	-0.210208	-0.177299	0.420675	0.0781504	0.438643	0.598001	0.255339
Seita.1G121100.1	misc.aminotransferases.aminotransferase class IV family protein	Coenzyme metabolism	PF01063	AT5G57850.1	D-aminoacid aminotransferase-like PLP-dependent enzymes superfamily protein	11.2314	12.4541	7.19999	20.2054	15.8408	25.7672	27.2287	27.6577	5.90251	56.7623	23.4634	40.9078	35.0439	42.6097	50.0001	43.6829	50.0429	120.924	119.385	123.932	10.2952	20.6045	20.263	40.1128	39.5205	47.9087	121.413	0.724336	0.975666	2.3069	1.63674	2.46254	3.29331	0.252169	1.58487	0.91274	1.74028	2.56972	1.33206	0.66016	1.48757	2.31684	-0.672886	0.15537
Seita.1G121600.1	cell.vesicle transport	Vesicle trafficking	PF03127,PF00790	AT4G32760.1	ENTH/VHS/GAT family protein	53.3872	34.5699	53.2924	128.103	152.67	144.028	72.8692	87.59	87.4033	68.5816	66.9911	77.9732	69.1327	96.7752	32.5341	27.0042	26.6696	72.8928	67.4119	75.9514	47.0832	141.6	82.6208	67.7864	81.2937	28.7359	72.0854	1.32007	0.837248	0.929467	0.495187	-0.44536	0.364304	-0.482653	-0.390208	-0.824988	-1.76542	-0.955863	0.0923875	-0.342236	-1.28245	-0.473095	-0.434609	-1.37437
Seita.1G122300.1	lipid metabolism.lipid degradation.beta-oxidation.multifunctional	Lipid metabolism	PF16113,PF00725,PF02737	AT4G29010.1	Enoyl-CoA hydratase/isomerase family	191.711	171.599	140.637	283.131	385.891	203.416	227.235	158.965	429.698	116.477	138.716	417.705	262.052	254.259	110.408	83.9782	157.14	136.225	147.947	150.128	167.982	290.812	271.966	127.596	311.339	117.175	144.766	0.51849	0.721458	0.0249416	0.603635	-0.277156	-0.464953	0.20301	-0.493525	0.0851469	-0.795647	-0.983499	-0.696471	-0.117867	-0.998574	-1.18645	0.578668	-0.302061
Seita.1G122800.1	RNA.regulation of transcription.CPP(Zn)	RNA biosynthesis	PF03638	AT4G29000.1	Tesmin/TSO1-like CXC domain-containing protein	14.6613	10.4742	14.85	19.1659	32.9302	21.6598	22.7639	13.9447	12.8832	39.1507	6.50926	52.5363	18.8353	31.8861	3.69605	2.02085	2.62725	19.7898	16.3557	17.1977	13.3285	24.5853	16.5306	22.83	34.4192	2.78139	17.7811	0.612219	0.310226	1.09801	1.07383	-1.95826	0.165591	-0.301726	0.487066	0.461766	-2.57447	-0.446847	0.788016	0.763309	-2.26805	-0.144871	-0.0256614	-3.04947
Seita.1G122900.1	not assigned.unknown	not assigned	PF11317			167.901	200.426	213.324	461.421	509.362	465.518	281.099	288.684	22.1006	298.838	331.807	524.735	556.135	463.039	218.243	244.883	219.534	291.672	325.928	278.253	193.884	478.767	197.295	315.323	514.636	227.553	298.617	1.02525	0.0180216	1.10929	1.10932	0.495002	0.363374	-1.00722	0.0841425	0.0840714	-0.530182	-0.661892	1.09127	1.0913	0.47698	0.345351	-7.48891e-05	-0.614265
Seita.1G123000.2	transport.sugars	Solute transport	PF07690	AT1G67300.1	Major facilitator superfamily protein	190.868	208.545	153.352	213.622	218.094	301.376	77.5982	55.3279	120.525	39.8593	31.5762	227.202	251.224	183.659	42.0215	35.8361	61.2559	296.693	283.538	244.491	184.255	244.364	84.4838	35.7178	220.695	46.3711	274.907	0.141126	-1.10624	-1.97382	-0.0317334	-1.74407	0.325557	-1.24748	-2.11533	-0.172869	-1.88544	0.18444	-0.867682	1.07462	-0.637914	1.4319	1.9425	0.229715
Seita.1G123700.1	Co-factor and vitamine metabolism.isochorismatase	not assigned	PF00857	AT3G16190.1	Isochorismatase family protein	25.71	29.2079	26.0928	35.6739	42.3017	43.8152	47.4164	37.2531	49.8921	30.8604	25.2091	66.4067	49.3677	64.6776	16.9463	16.3114	18.9886	149.156	128.54	115.152	27.0036	40.5969	44.8539	28.0347	60.1507	17.4155	130.949	0.314934	0.740911	0.443277	0.857683	-0.374243	2.02191	0.426237	0.128665	0.542871	-0.689302	1.70728	-0.297358	0.116489	-1.1149	1.28074	0.413965	-0.816987
Seita.1G123800.1	secondary metabolism.isoprenoids.tocopherol biosynthesis.tocopherol cyclase	Redox homeostasis	PF14249	AT4G32770.1	tocopherol cyclase, chloroplast / vitamin E deficient 1 (VTE1) / sucrose export defective 1 (SXD1)	91.3859	104.54	112.865	217.307	234.848	184.411	157.345	106.072	117.697	102.835	77.929	90.8021	126.985	122.621	272.166	303.523	210.252	123.207	139.069	142.914	102.931	212.189	127.038	90.3819	113.469	261.981	135.063	0.762693	0.301452	0.195243	-0.159051	1.62215	0.132073	-0.461207	-0.567373	-0.921819	0.85964	-0.630659	-0.106174	-0.460536	1.32072	-0.169408	-0.354313	1.42676
Seita.1G123900.2	hormone metabolism.ethylene.induced-regulated-responsive-activated	RNA biosynthesis		AT4G29100.1	basic helix-loop-helix (bHLH) DNA-binding superfamily protein	4.97673	7.80395	5.15536	25.0346	20.5765	30.1814	10.4846	6.60975	3.2843	9.94346	3.00585	9.74446	8.65454	12.8931	8.19031	6.112	12.9689	9.02654	19.23	15.5921	5.97868	25.2642	6.79288	6.47466	10.4307	9.09039	14.6162	1.78655	0.185246	0.483658	0.499311	0.839166	1.01817	-1.60088	-1.30036	-1.28833	-0.944406	-0.768707	0.29875	0.313659	0.654181	0.832543	0.0138726	0.354689
Seita.1G124100.1	PS.lightreaction.other electron carrier (ox/red).ferredoxin reductase	Coenzyme metabolism	PF07992	AT4G32360.1	Pyridine nucleotide-disulphide oxidoreductase family protein	28.5636	24.029	23.347	103.293	60.8906	89.3631	27.0733	18.1519	39.5752	23.8327	16.4511	37.3996	20.516	28.3806	39.8418	41.2577	40.9626	18.7367	38.891	34.1932	25.3132	84.5154	28.2668	20.1419	28.7654	40.6874	30.607	1.45934	0.175788	0.0588211	-0.105323	0.946545	0.017785	-1.28346	-1.40018	-1.56508	-0.512086	-1.44187	-0.116883	-0.281192	0.770811	-0.158075	-0.164152	0.887249
Seita.1G124300.1	signalling.receptor kinases.leucine rich repeat XI	Enzyme classification	PF08263,PF00560,PF13855,PF00069	AT4G08850.1	Leucine-rich repeat receptor-like protein kinase family protein	27.7995	32.5168	21.7289	19.8515	15.011	11.1931	32.5108	33.3593	99.5973	14.8642	16.2141	48.988	81.3186	35.914	5.5028	2.79758	8.19562	2.59322	3.76259	3.92493	27.3484	15.3519	55.1558	15.5392	55.4068	5.49867	3.42691	-1.11001	1.04312	-0.408483	0.725015	-2.04997	-3.20281	2.15342	0.700734	1.83585	-0.94279	-2.09655	-1.45123	-0.318459	-3.09268	-4.24603	1.13365	-1.6387
Seita.1G125300.3	cell.organisation	not assigned	PF06991	AT5G17900.1	microfibrillar-associated protein-related	44.8819	36.7206	37.7018	73.2486	68.0152	71.6867	64.0846	51.8009	75.1199	94.7982	72.7706	83.1709	71.7647	89.1696	45.7196	46.0153	47.9432	136.234	64.1376	85.24	39.7681	70.9835	63.6685	83.7844	81.3684	46.5594	95.2037	0.563441	0.695211	1.46354	0.739685	0.490599	1.01516	0.13194	0.900584	0.176262	-0.0725916	0.451798	0.768496	0.0442917	-0.204464	0.319791	-0.724384	-0.97275
Seita.1G125800.2	protein.postranslational modification	Protein modification	PF00069	AT4G28880.1	casein kinase I-like 3	40.3539	36.6156	42.5788	91.4416	68.4838	87.3481	34.0687	18.4191	44.3647	47.6197	27.9142	50.3882	61.9073	73.0587	12.6329	9.71824	15.7496	31.1772	61.6137	58.4134	39.8494	82.4245	32.2842	37.767	61.7847	12.7002	50.4014	0.771502	-0.29209	0.298782	0.336036	-1.38964	0.0791223	-1.06368	-0.472482	-0.43555	-2.16182	-0.692495	0.590759	0.628226	-1.09761	0.371301	0.0370713	-1.68721
Seita.1G125900.1	Biodegradation of Xenobiotics.lactoylglutathione lyase	Cellular respiration	PF00903	AT1G67280.1	Glyoxalase/Bleomycin resistance protein/Dioxygenase superfamily protein	61.3365	90.5975	96.0403	111.968	21.9696	133.06	254.615	35.6362	6.94293	212.515	4.50617	185.499	149.606	112.292	19.2416	20.3161	13.9164	17.4798	0.588959	0.472903	82.6581	88.9992	99.0646	108.51	149.132	17.8247	6.18057	-0.177905	0.157916	0.640615	0.54987	-1.93809	-3.94168	0.335841	0.818606	0.727852	-1.76089	-3.76624	0.482718	0.391929	-2.09595	-4.0995	-0.0908988	-2.57768
Seita.1G126400.1	protein.postranslational modification	Enzyme classification	PF07714,PF00027,PF00481	AT2G20050.1	protein serine/threonine phosphatases;protein kinases;catalytics;cAMP-dependent protein kinase regulators;ATP binding;protein serine/threonine phosphatases	79.5668	52.4315	90.959	50.0374	31.4219	39.9228	104.745	57.9205	44.7258	57.7878	33.9993	71.2065	61.8954	60.6212	29.0404	22.8458	23.2342	142.092	198.93	195.676	74.3191	40.4607	69.1305	45.8936	64.5744	25.0402	178.899	-1.15094	-0.111693	-0.316488	-0.491808	-1.30158	1.01137	1.03922	0.834181	0.659304	-0.151249	2.16262	-0.204811	-0.380093	-1.18988	1.12307	-0.175174	-0.984633
Seita.1G127200.1	protein.synthesis.elongation	not assigned	PF00679	AT5G13650.2	elongation factor family protein	509.956	273.275	521.712	543.386	517.911	351.582	211.439	326.256	61.5848	203.923	87.885	850.699	1158.62	620.901	1091.03	918.883	828.114	636.595	481.334	509.181	434.981	470.96	199.76	145.904	876.74	946.01	542.37	-0.15974	-1.09062	-1.21827	0.728573	1.39752	0.0768115	-0.930929	-1.05861	0.888329	1.55728	0.236557	-0.127698	1.81924	2.4881	1.16748	1.94692	2.61568
Seita.1G128400.1	signalling.receptor kinases.DUF 26	Protein modification	PF08263,PF13855,PF00069	AT5G10290.1	leucine-rich repeat transmembrane protein kinase family protein	12.8499	14.1523	15.4073	50.1932	43.0141	43.582	47.3012	28.638	34.6827	25.3772	16.3594	56.4183	55.4423	75.0389	15.5906	10.7521	19.9262	61.5869	59.7436	73.0397	14.1365	45.5964	36.874	20.8683	62.2999	15.423	64.7901	1.4057	1.38	0.94113	1.83563	0.373773	1.9329	-0.0249295	-0.463235	0.429972	-1.03103	0.527373	-0.438067	0.454803	-1.00554	0.55218	0.89305	-0.566979
Seita.1G128600.1	not assigned.unknown	not assigned		AT5G39600.1		17.7165	22.4342	18.1259	21.2688	27.7593	23.2143	33.4255	33.3278	29.8647	15.6959	14.9065	13.2996	18.6659	19.5521	55.9402	61.6317	59.5105	38.1565	35.3194	28.4433	19.4255	24.0808	32.206	15.3012	17.1725	59.0275	33.9731	0.0354488	0.738724	0.0493992	-0.470253	1.85811	0.550807	0.70363	0.0140063	-0.505995	1.82343	0.515576	-0.68893	-1.20934	1.11969	-0.188253	-0.519473	1.80775
Seita.1G128800.1	lipid metabolism.lipid degradation.lipases.triacylglycerol lipase	not assigned	PF01764	AT4G10955.1	alpha/beta-Hydrolases superfamily protein	8.96618	7.44829	6.52799	29.4024	19.2426	21.0771	17.7754	24.5527	19.0251	7.41095	12.6789	47.7956	63.9422	49.7368	10.3974	11.1894	14.8972	16.5607	19.8697	20.2831	7.64749	23.2407	20.451	10.0449	53.8248	12.1613	18.9045	1.31424	1.42486	0.788436	2.50637	0.914625	1.04188	0.112057	-0.523591	1.19244	-0.397395	-0.272414	-0.634923	1.07996	-0.508983	-0.384303	1.71534	0.125848
Seita.1G129400.1	RNA.regulation of transcription.Histone acetyltransferases	Chromatin organisation	PF11717,PF05712	AT4G37280.1	MRG family protein	100.643	107.041	104.481	159.918	125.783	128.548	69.2775	57.6488	42.2238	81.1529	66.6393	109.82	147.3	117.69	62.1299	54.2896	65.547	236.439	170.617	158.913	104.055	138.083	56.3834	73.8961	124.937	60.6555	188.656	0.1273	-0.877917	-0.103163	-0.0316056	-0.522943	0.608382	-1.00535	-0.230471	-0.158921	-0.650317	0.481118	0.774599	0.846459	0.354848	1.48642	0.0715785	-0.419683
Seita.1G129500.1	RNA.RNA binding	RNA processing		AT1G70200.1	RNA-binding (RRM/RBD/RNP motifs) family protein	141.492	166.051	153.759	281.465	166.25	155.073	70.6929	104.328	20.3961	104.451	98.8052	273.885	252.36	175.663	93.9725	93.5285	77.3943	256.744	182.057	167.864	153.767	200.93	65.1391	101.628	233.97	88.2984	202.222	0.0921293	-1.2211	-0.199526	0.311031	-0.531968	0.14401	-1.31338	-0.291674	0.218913	-0.62415	0.0518847	1.02141	1.53229	0.688995	1.36525	0.510568	-0.332386
Seita.1G130200.1	not assigned.unknown	not assigned		AT1G36320.1		55.2894	49.4923	52.1887	150.835	154.579	108.856	104.308	150.993	85.6042	89.8175	85.1042	186.988	126.772	102.015	94.1416	82.7992	75.1766	175.797	115.945	117.93	52.3234	138.09	113.635	87.4608	138.592	84.0391	136.557	1.12065	1.14514	1.1419	1.11555	0.950488	1.1366	0.0246754	0.021626	-0.00510832	-0.169844	0.0159668	-0.00304744	-0.0297833	-0.194491	-0.00870971	-0.0267336	-0.191411
Seita.1G130500.1	protein.degradation	not assigned	PF12695,PF00930	AT5G24260.1	prolyl oligopeptidase family protein	30.7665	28.3321	26.2456	58.4306	79.8363	88.0759	26.8116	33.7841	29.8428	22.8826	26.5736	49.0533	59.2907	56.0257	27.2406	25.4945	37.6579	43.8825	44.0712	46.4654	28.4481	75.4476	30.1461	24.7281	54.7899	30.131	44.8064	1.13894	0.104132	0.201588	0.650809	0.335165	0.401628	-1.03475	-0.937015	-0.488238	-0.803375	-0.737434	0.097496	0.546625	0.231064	0.297454	0.448962	0.133486
Seita.1G130800.1	not assigned.no ontology	not assigned	PF03587	AT3G57000.1	nucleolar essential protein-related	105.692	106.8	89.2264	56.6896	140.377	83.4431	49.9568	68.0304	79.3655	59.1905	42.3576	121.6	113.877	109.381	108.281	119.124	103.978	127.384	97.649	93.4549	100.573	93.5032	65.7842	50.774	114.953	110.461	106.163	-0.367723	-0.580602	-0.59992	-0.099595	0.405427	-0.170178	-0.212966	-0.232355	0.268161	0.773161	0.197565	-0.0194083	0.481098	0.985946	0.410504	0.500465	1.00516
Seita.1G130900.1	protein.degradation.ubiquitin.E2	Protein homeostasis	PF00179	AT2G36060.1	MMS ZWEI homologue 3	287.971	293.995	233.539	276.697	316.81	306.33	241.486	270.446	283.879	157.286	173.112	275.113	207.269	242.253	182.189	216.804	219.38	502.332	349.065	334.479	271.835	299.946	265.27	165.199	241.545	206.124	395.292	-0.127694	-0.0105639	-0.305622	-0.462855	-0.133785	0.293927	0.11713	-0.177953	-0.335175	-0.00610244	0.421635	-0.295058	-0.452289	-0.123221	0.304491	-0.157194	0.171826
Seita.1G131600.1	not assigned.unknown	not assigned	PF04504	AT1G11510.1	DNA-binding storekeeper protein-related transcriptional regulator	115.302	105.209	97.011	58.6671	51.8133	41.858	87.5468	96.886	73.8791	21.8938	11.959	46.2705	43.7139	65.1602	65.7959	64.1977	62.3295	87.4553	66.9048	78.4257	105.841	50.7794	86.104	16.9264	51.7148	64.1077	77.5953	-1.33421	-0.277631	-2.25402	-1.32517	-0.45689	-0.696286	1.05653	-0.920843	0.00905498	0.877058	0.638024	-1.97639	-1.04749	-0.179288	-0.418618	0.929928	1.79637
Seita.1G132100.1	protein.degradation.serine protease	Protein homeostasis	PF00004,PF10431	AT5G53350.1	CLP protease regulatory subunit X	69.7496	66.8385	65.2865	230.919	194.101	161.806	142.576	66.3108	89.5131	51.1948	34.9889	75.6461	62.7241	92.8389	50.5293	50.162	49.7893	80.4499	134.046	104.536	67.2915	195.609	99.4666	43.0918	77.0697	50.1602	106.344	1.25739	0.554122	-0.258668	-0.0995458	-0.159852	0.402465	-0.703176	-1.51602	-1.35708	-1.41716	-0.854981	-0.812694	-0.653754	-0.713895	-0.151735	0.159208	0.0987935
Seita.1G132200.1	not assigned.unknown	DNA damage response	PF09740	AT3G61800.1		15.0649	13.2748	10.082	17.1044	16.3346	18.4908	10.7624	9.13863	6.00494	12.8946	13.1405	22.4123	13.4546	25.0206	5.12907	5.08617	5.27879	31.375	20.8877	23.0201	12.8072	17.31	8.63531	13.0176	20.2958	5.16468	25.0943	0.161158	-0.549631	0.417718	0.368819	-1.03434	0.716103	-0.711402	0.257125	0.207783	-1.19703	0.555274	0.966633	0.919099	-0.485212	1.26628	-0.0495969	-1.44939
Seita.1G132700.1	not assigned.unknown	not assigned	PF12937			30.0344	34.8514	36.1648	8.10235	13.9624	17.4192	30.7822	38.14	38.4182	9.36904	6.04056	22.151	29.4483	26.4052	8.70351	7.10764	10.0325	10.9787	11.2031	17.2414	33.6835	13.1613	35.7802	7.7048	26.0015	8.61454	13.1411	-1.6177	0.105039	-1.72768	-0.666948	-1.70082	-1.6053	1.72274	-0.112356	0.951438	-0.0852534	0.0123311	-1.8326	-0.772013	-1.80576	-1.71034	1.06269	0.0270125
Seita.1G132800.1	misc.nitrilases	not assigned	PF12697	AT2G23610.1	methyl esterase 3	1.27953	4.3529	2.35636	3.68212	2.43234	1.41141	8.4267	5.79776	3.05866	7.47438	5.62461	18.7638	18.3403	20.2948	8.58121	7.61987	6.47322	5.7796	3.68607	5.13019	2.66293	2.50863	5.76104	6.5495	19.133	7.5581	4.86529	-0.345742	1.08745	1.63992	2.50169	1.71318	0.595211	1.43642	1.99045	2.85305	2.06267	0.943975	0.555866	1.41054	0.628574	-0.49535	0.852092	0.0723946
Seita.1G132900.1	not assigned.unknown	RNA processing		AT1G79090.2		23.955	13.0665	19.0793	33.7588	23.7777	30.2903	26.0586	29.5381	28.3757	27.0323	14.1255	81.9961	42.9828	45.783	30.0725	19.0586	36.9806	25.072	24.267	28.1885	18.7003	29.2756	27.9908	20.5789	56.9206	28.7039	25.8425	0.373874	0.603199	0.517684	1.31594	0.864684	0.21719	0.229644	0.144346	0.942327	0.491451	-0.156736	-0.0851844	0.712388	0.261754	-0.386301	0.797475	0.346738
Seita.1G133500.1	misc.oxidases - copper	Polyamine metabolism	PF02727,PF02728,PF01179	AT4G12290.1	Copper amine oxidase family protein	33.385	15.2938	23.5446	222.46	216.423	85.5374	292.044	39.344	5.83931	386.438	276.154	194.997	113.99	280.005	82.046	66.1927	57.2497	44.0314	78.0556	71.5074	24.0745	174.807	112.409	331.296	196.331	68.4961	64.5315	2.57857	2.13916	4.17125	2.73692	1.78699	1.17242	-0.438833	1.59405	0.158318	-0.790533	-1.40627	2.03267	0.597143	-0.351675	-0.967264	-1.43575	-2.38411
Seita.1G134200.1	tetrapyrrole synthesis.sirohydrochlorin ferrochelatase	Coenzyme metabolism	PF01903	AT1G50170.1	sirohydrochlorin ferrochelatase B	38.0615	15.511	17.7667	64.1346	57.0059	59.836	34.304	19.5456	23.1112	77.3154	69.7834	186.884	109.021	154.201	67.9451	69.9649	71.6562	145.013	160.846	166.56	23.7797	60.3255	25.6536	73.5494	150.035	69.8554	157.473	1.07751	0.124021	2.03387	2.37216	1.82478	2.47989	-0.953416	0.957387	1.29479	0.748158	1.40259	1.90987	2.24806	1.70078	2.3558	0.337091	-0.20914
Seita.1G134300.1	not assigned.unknown	not assigned	PF05212	AT1G67850.2	Protein of unknown function (DUF707)	91.364	84.7141	82.1979	106.937	87.0574	104.732	39.5227	34.3422	50.5649	31.673	25.1747	121.172	113.046	113.588	65.0163	53.0751	65.2788	101.509	82.3712	90.4696	86.092	99.5754	41.4766	28.4238	115.935	61.1234	91.4498	-0.063573	-1.03392	-1.20341	0.137011	-0.236195	-0.163006	-0.970556	-1.14021	0.200606	-0.17267	-0.099446	-0.169713	1.17115	0.797528	0.871107	1.3408	0.966908
Seita.1G134500.1	signalling.in sugar and nutrient physiology	Coenzyme metabolism	PF00266	AT1G08490.1	chloroplastic NIFS-like cysteine desulfurase	115.489	106.874	106.128	152.852	111.92	127.728	158.56	226.65	120.451	98.4558	65.4627	275.034	247.057	229.422	178.978	172.68	162.994	355.597	342.748	332.401	109.497	130.833	168.553	81.9592	250.505	171.551	343.582	-0.0205841	0.648927	-0.0369841	0.901988	0.91492	1.39759	0.669568	-0.016407	0.922633	0.935588	1.41825	-0.685847	0.252998	0.266042	0.748604	0.93893	0.951782
Seita.1G135500.1	development.unspecified	Solute transport	PF03083	AT4G10850.1	Nodulin MtN3 family protein	28.5993	19.1222	17.2248	19.0663	35.9854	41.0083	6.04599	10.0656	93.9989	6.77889	1.73738	76.9839	19.1151	11.3359	16.4923	18.3059	45.258	31.7331	34.7734	29.1852	21.6487	32.02	36.7035	4.25814	35.8117	26.6854	31.8972	0.316997	0.825791	-1.96009	0.453396	0.532855	0.315291	0.509145	-2.28018	0.136435	0.216264	-0.00169487	-2.78533	-0.372772	-0.292624	-0.510825	2.41675	2.48937
Seita.1G136100.1	RNA.processing.RNA helicase	not assigned	PF00270,PF00271,PF00575,PF04408,PF07717	AT1G32490.1	RNA helicase family protein	33.9186	19.9015	23.936	53.6396	44.4194	57.3691	38.9252	25.0816	37.8158	30.9791	23.6223	34.3847	41.3496	42.9088	26.0779	15.941	23.2327	27.3829	25.7936	32.5951	25.9187	51.8094	33.9409	27.3007	39.5477	21.7505	28.5905	0.728488	0.401864	0.46835	0.319229	0.00679836	-0.106795	-0.326454	-0.259701	-0.409382	-0.721488	-0.835525	0.0666538	-0.0828111	-0.394915	-0.508805	-0.149482	-0.461298
Seita.1G136200.2	not assigned.no ontology	not assigned	PF08167	AT1G30240.2		46.3127	35.1948	39.7708	66.8354	44.8865	38.7922	41.0964	35.3474	27.8671	16.8802	9.27919	68.5552	66.463	55.7363	33.3521	23.4813	32.0578	56.7273	53.7477	60.6439	40.4261	50.1714	34.7703	13.0797	63.5848	29.6304	57.0396	0.0322656	-0.203846	-1.23322	0.363169	-0.189652	0.245531	-0.236175	-1.26629	0.330971	-0.22198	0.213313	-1.02941	0.56708	0.0141356	0.449434	1.59719	1.04286
Seita.1G136300.2	amino acid metabolism.degradation.aromatic aa.tyrosine	Enzyme classification	PF00155	AT5G53970.1	Tyrosine transaminase family protein	23.9793	26.3794	18.48	54.7716	20.3275	33.08	24.8231	23.4415	64.9257	44.9315	25.2102	179.507	170.256	260.32	46.6386	56.9241	45.1436	5.98602	6.97148	10.6979	22.9462	36.0597	37.7301	35.0709	203.361	49.5688	7.88513	0.362906	0.744356	0.979698	2.84418	1.37904	-1.78	0.381756	0.617427	2.48165	1.0168	-2.14454	0.235654	2.09948	0.634941	-2.52456	1.86351	0.399138
Seita.1G137000.1	not assigned.unknown	not assigned		AT5G24500.1		33.1895	27.3909	34.1827	25.0477	23.7897	18.5829	26.6901	13.2376	23.5697	38.4076	26.7394	23.8868	17.4609	26.9228	29.7515	25.9481	30.9863	20.8123	19.4678	27.4738	31.5877	22.4734	21.1658	32.5735	22.7568	28.8953	22.5846	-0.763076	-0.56667	0.431196	-0.762772	0.129281	-0.733913	0.196132	1.19421	0.000328924	0.892125	0.0291492	0.997564	-0.195811	0.695704	-0.166989	-1.19393	-0.301789
Seita.1G137500.1	amino acid metabolism.degradation.aromatic aa.tyrosine	Nutrient uptake	PF01212	AT5G36160.1	Tyrosine transaminase family protein	40.1053	58.4266	56.8492	118.353	105.279	36.3614	25.3973	26.9288	74.9916	4.28247	14.2307	187.815	268.591	56.0462	6.70135	4.45024	4.81585	29.3606	15.0287	11.6136	51.7937	86.6644	42.4392	9.25657	170.817	5.32248	18.6677	0.438812	-0.260022	-2.02885	1.42524	-3.00606	-1.71645	-0.698896	-2.46906	0.986521	-3.44752	-2.15595	-1.76883	1.68532	-2.74598	-1.45634	3.45551	-0.975015
Seita.1G137700.2	not assigned.unknown	not assigned				76.1799	72.4213	61.236	91.2034	95.5248	95.759	68.7278	58.0804	85.7683	54.9829	56.4924	61.4736	55.6088	77.9478	60.6041	64.8491	56.8449	174.358	171.464	140.941	69.9457	94.1624	70.8588	55.7376	65.0101	60.766	162.254	0.158031	0.0370691	0.0778886	-0.398862	0.0659847	0.96336	-0.120955	-0.0801077	-0.556978	-0.0920149	0.805409	0.0408254	-0.435934	0.0289206	0.92628	-0.476717	-0.0119031
Seita.1G138300.1	not assigned.no ontology.C2 domain-containing protein	Phytohormone action	PF00168	AT1G48590.2	Calcium-dependent lipid-binding (CaLB domain) family protein	64.4389	92.014	53.0891	27.59	27.9548	18.3683	217.233	159.967	322.754	65.2499	77.4495	64.8065	65.8718	63.9527	78.0277	97.2174	142.886	64.548	63.4293	52.3954	69.8473	24.6377	233.318	71.3497	64.877	106.044	60.1242	-1.78147	1.75173	0.440131	-0.404218	0.84405	-0.471671	3.53336	2.22129	1.37771	2.6252	1.31017	-1.31141	-2.15613	-0.907527	-2.22356	-0.844393	0.403837
Seita.1G138800.1	#N/A	not assigned	PF02841,PF02263	AT5G46070.1	Guanylate-binding family protein	13.1011	12.9492	12.7155	59.2916	47.1501	64.925	48.7	37.293	34.7854	40.6734	26.4006	69.4642	54.5284	70.3665	25.8069	19.4429	25.8676	114.622	113.944	116.801	12.9219	57.1222	40.2595	33.537	64.7864	23.7058	115.122	1.86241	1.63871	1.75019	2.02286	1.1232	2.89155	-0.222764	-0.11025	0.160421	-0.737651	1.02937	0.112427	0.383157	-0.514708	1.25197	0.270618	-0.626814
Seita.1G139100.1	not assigned.unknown	not assigned	PF11282	AT3G15110.1		49.8828	41.3685	50.1247	164.336	149.271	68.4299	209.904	195.745	22.3041	70.8595	60.3846	103.187	83.7186	42.5904	109.347	71.1936	70.0938	124.935	125.519	174.056	47.1253	127.346	142.651	65.622	76.4986	83.5447	141.503	1.14454	1.59217	0.872531	0.412707	1.08999	1.329	0.447887	-0.271636	-0.731931	-0.0541717	0.184498	-0.719379	-1.17973	-0.501966	-0.263403	-0.460132	0.217385
Seita.1G140100.1	not assigned.unknown	Cellular respiration	PF06644	AT2G34050.1		6.48802	8.72198	8.28668	50.4168	52.2821	41.0396	19.4761	18.8207	15.6485	14.5548	11.6183	41.7213	45.3231	31.2508	28.1871	27.2348	43.598	60.0811	40.6284	37.3733	7.83223	47.9128	17.9818	13.0865	39.4318	33.0066	46.0276	2.31918	1.1979	1.11768	2.0234	2.30418	2.28872	-1.12	-1.19867	-0.295983	-0.0116709	-0.0303331	-0.0789235	0.824132	1.10734	1.08963	0.902882	1.18542
Seita.1G141400.1	stress.biotic	DNA damage response		AT4G18470.1	negative regulator of systemic acquired resistance (SNI1)	4.78544	3.95025	2.0736	31.7068	23.7785	38.6342	12.8644	14.4803	6.88336	10.4684	4.9587	60.9008	55.3209	49.4234	4.54432	3.74878	4.20443	15.9836	12.0328	12.2831	3.6031	31.3732	11.4094	7.71353	55.215	4.16584	13.4332	2.81361	1.64377	1.45003	3.60665	0.454161	1.61796	-1.16654	-1.35672	0.793002	-2.35499	-1.19605	-0.19041	1.95936	-1.18672	-0.0288319	2.1494	-0.99371
Seita.1G141500.1	development.unspecified	not assigned	PF05918	AT1G29030.1	Apoptosis inhibitory protein 5 (API5)	91.7584	69.2215	91.0779	112.266	80.1646	77.4389	55.19	48.4603	56.9232	40.2857	24.2352	50.1919	53.2529	56.621	61.6008	44.7913	61.2321	53.1859	57.2657	52.9347	84.0193	89.9565	53.5245	32.2605	53.3553	55.8748	54.4621	-0.179743	-0.632414	-0.994432	-0.944971	-0.331571	-0.874748	-0.452785	-0.814992	-0.765358	-0.15191	-0.695127	-0.362131	-0.312429	0.30074	-0.242223	0.0498891	0.66266
Seita.1G141700.3	not assigned.unknown	Cell wall organisation	PF04577	AT3G18170.1	Glycosyltransferase family 61 protein	14.0748	6.15624	14.8114	57.3326	45.8403	41.4196	7.82906	9.40512	13.2228	14.5915	21.9669	11.9238	8.89044	19.5746	34.4129	35.5497	57.7614	61.4259	69.0415	67.5833	11.6808	48.1975	10.1523	18.2792	13.4629	42.5747	66.0169	1.7594	-0.178516	1.05213	-0.0865269	2.10425	2.23694	-1.93808	-0.705511	-1.84691	0.34694	0.477715	1.23037	0.092206	2.28252	2.41559	-1.13972	1.05141
Seita.1G141900.1	RNA.regulation of transcription.unclassified	Protein homeostasis	PF00026	AT3G59080.1	Eukaryotic aspartyl protease family protein	6.75211	9.6249	5.86702	5.07315	4.44772	5.26928	9.73454	10.1467	23.9655	9.3571	9.19294	4.34865	9.50707	7.08157	11.8239	15.4977	51.007	5.76587	9.54763	8.91891	7.41468	4.93005	14.6156	9.27502	6.9791	26.1095	8.07747	-0.848072	0.991927	0.709444	-0.37789	2.01052	-0.133696	1.84106	1.55752	0.471232	2.85922	0.715577	-0.28127	-1.371	1.01956	-1.12666	-1.08822	1.29961
Seita.1G142200.1	#N/A	not assigned	PF04756	AT2G19340.2	Oligosaccharyltransferase complex/magnesium transporter family protein	66.7053	57.8667	59.4563	33.8684	46.8138	39.2332	36.8977	38.949	45.9576	71.0296	90.986	51.3524	34.5285	27.0629	69.1331	71.176	80.6379	17.5677	19.462	29.5436	61.3427	39.9718	40.6014	81.0078	37.6479	73.649	22.1911	-0.884357	-0.572083	0.819763	-0.990238	0.52399	-1.71533	0.312128	1.70413	-0.105896	1.40827	-0.831327	1.39168	-0.417998	1.09594	-1.1431	-1.81	-0.295737
Seita.1G142500.1	#N/A	not assigned	PF01344	AT4G03030.1	Galactose oxidase/kelch repeat superfamily protein	12.5256	10.765	17.2395	17.6841	12.8271	8.10772	10.9514	8.20454	9.2751	15.3234	16.6821	13.6788	14.454	13.7829	7.3519	5.05771	7.58226	16.581	19.698	22.2975	13.51	12.873	9.477	16.0028	13.9719	6.66396	19.5255	-0.344313	-0.494577	0.635971	-0.242753	-0.753287	0.274916	-0.150792	0.980687	0.101669	-0.410239	0.619668	1.12994	0.252383	-0.259147	0.76996	-0.879246	-1.38726
Seita.1G142600.1	protein.degradation.ubiquitin.E3.SCF.FBOX	not assigned	PF12937	AT4G05460.1	RNI-like superfamily protein	11.7717	13.7842	13.1956	19.5858	16.3241	18.018	26.9403	17.0537	27.0104	10.7497	16.6598	5.72228	0	14.7219	8.51212	4.51227	7.12733	23.653	13.8088	14.6097	12.9172	17.976	23.6682	13.7048	6.81472	6.71724	17.3571	0.197917	0.874268	0.492611	-1.20612	-0.681692	0.174138	0.67696	0.29534	-1.40558	-0.880405	-0.023783	-0.381006	-2.08096	-1.55535	-0.70069	-1.69816	-1.17253
Seita.1G142900.1	not assigned.unknown	Cytoskeleton organisation	PF14661	AT5G40740.1		19.3999	14.6811	19.9777	49.3418	49.0274	41.3962	15.6518	11.2994	15.0337	16.9802	14.1344	18.59	27.775	26.5507	11.1483	10.2259	14.0866	33.9292	32.7003	30.2605	18.0196	46.5885	13.995	15.5573	24.3053	11.8203	32.2967	1.09118	-0.349234	0.180636	0.137951	-0.348065	0.587195	-1.44065	-0.910039	-0.953597	-1.43916	-0.504099	0.529569	0.48746	0.000939051	0.936656	-0.0429089	-0.528135
Seita.1G143000.1	stress.abiotic.unspecified	not assigned	PF01190	AT5G54855.1	Pollen Ole e 1 allergen and extensin family protein	133.541	168.165	120.709	66.73	83.0877	67.2803	182.42	220.173	477.727	132.63	186.229	75.1603	100.801	71.2896	69.3179	67.5566	78.089	85.291	71.9627	57.2213	140.805	72.366	293.44	159.43	82.4168	71.6545	71.4917	-1.23472	1.09284	0.604043	-1.06792	-0.719064	-1.22894	2.32762	1.83871	0.166841	0.515443	0.00577435	-0.488727	-2.16082	-1.81184	-2.32183	-1.67194	-1.32292
Seita.1G143400.1	misc.glutathione S transferases	not assigned	PF13410,PF13409	AT4G19880.1	Glutathione S-transferase family protein	147.608	99.1168	121.686	125.838	134.026	141.621	129.349	160.719	34.891	177.208	131.627	60.4157	42.4072	62.0479	126.092	97.2101	113.505	37.4792	23.6313	29.7143	122.804	133.828	108.32	154.418	54.9569	112.269	30.275	-0.139052	-0.160232	0.722668	-1.44531	0.135879	-2.25738	-0.0211974	0.861788	-1.30644	0.274935	-2.11876	0.882878	-1.28505	0.296095	-2.09711	-2.1679	-0.58673
Seita.1G143800.1	#N/A	not assigned	PF02431	AT1G53520.1	Chalcone-flavanone isomerase family protein	29.177	32.1543	31.0283	31.2423	27.5961	24.7896	49.8806	50.9212	10.8632	30.0113	6.65785	205.271	392.9	150.21	12.7698	8.53991	15.8895	81.2244	60.4664	44.1201	30.7865	27.876	37.2217	18.3346	249.46	12.3998	61.937	-0.422038	0.274423	-0.412335	2.72204	-1.06236	0.75798	0.696551	0.00932767	3.14462	-0.641163	1.18035	-0.686637	2.44749	-1.33666	0.483459	3.13432	-0.649318
Seita.1G144000.1	#N/A	not assigned	PF13041	AT1G09900.1	Pentatricopeptide repeat (PPR-like) superfamily protein	1.64377	3.84453	0.756788	17.1832	12.938	11.4565	8.86664	9.03771	8.73551	1.60182	3.77691	14.9015	13.377	5.4061	4.78793	1.41142	3.55755	11.4758	8.03105	8.20271	2.0817	13.8592	8.87995	2.68937	11.2282	3.2523	9.23652	2.39484	2.042	0.730557	2.08153	0.856675	1.84147	-0.346659	-1.65558	-0.31403	-1.52926	-0.553454	-1.30503	0.0329668	-1.17997	-0.206215	1.34238	0.124941
Seita.1G145900.1	cell.cycle	not assigned	PF04502	AT1G25682.1	Family of unknown function (DUF572)	70.7847	59.5666	52.2525	66.2582	82.9641	122.425	112.981	74.1242	125.604	105.905	73.0426	76.9787	53.7889	94.5767	55.619	70.0408	90.4313	47.5417	45.3707	50.9656	60.8679	90.549	104.236	89.474	75.1148	72.0304	47.9593	0.31558	0.78894	0.940312	0.0112693	0.500132	-0.59202	0.473482	0.624961	-0.304357	0.184691	-0.907761	0.151496	-0.777798	-0.288701	-1.38106	-0.929248	-0.440119
Seita.1G146600.1	RNA.regulation of transcription.G2-like transcription factor family	RNA biosynthesis	PF00249	AT1G25550.1	myb-like transcription factor family protein	7.34338	10.4091	9.94373	8.567	1.67267	35.6695	2.88036	1.79826	1.04549	0.329927	7.45518	5.53389	0	2.1966	0.442972	8.22204	3.48614	4.89511	5.36978	3.34237	9.23207	15.3031	1.90803	3.89255	2.57683	4.05038	4.53575	0.474286	-2.20994	-0.753951	-2.08143	-0.880612	-1.25926	-2.69083	-1.22976	-2.56098	-1.35635	-1.73606	1.44868	0.135803	1.32322	0.956889	-1.32158	-0.126046
Seita.1G146700.1	protein.degradation.ubiquitin.proteasom	Protein homeostasis	PF07728	AT5G58290.1	regulatory particle triple-A ATPase 3	165.02	136.48	157.859	220.403	255.968	184.174	197.655	201.519	228.826	117.509	108.122	160.346	146.257	143.41	123.143	101.965	127.663	214.985	159.201	159.024	153.12	220.182	209.334	112.815	150.004	117.59	177.737	0.250575	0.474167	-0.0387656	-0.320085	-0.123005	-0.0312439	0.223624	-0.289333	-0.570699	-0.373578	-0.281835	-0.512897	-0.794285	-0.597141	-0.50544	-0.281297	-0.0842276
Seita.1G146800.1	not assigned.no ontology.glycine rich proteins	not assigned	PF06273	AT4G38710.2	glycine-rich protein	38.308	25.7105	31.4421	19.8354	23.3505	18.6859	38.0115	36.0474	70.6011	28.5444	19.1678	21.7087	21.4229	23.4041	44.7811	41.8969	49.0638	22.2041	20.5213	27.1832	31.8202	20.6239	48.22	23.8561	22.1786	45.2473	23.3029	-0.890841	0.625546	-0.0253449	-0.806335	0.767869	-0.695906	1.51656	0.865166	0.0845835	1.65862	0.195005	-0.650678	-1.43207	0.142489	-1.32161	-0.780709	0.79285
Seita.1G147100.1	not assigned.no ontology	Protein translocation	PF03839	AT3G20920.2	translocation protein-related	36.9371	51.4287	51.2914	82.0977	77.5262	100.21	47.3985	61.6328	63.8329	28.239	27.4024	70.6757	101.107	86.2949	31.6804	29.9386	34.4211	126.213	86.5349	79.1713	46.5524	86.6114	57.6214	27.8207	86.0259	32.0134	97.3064	0.618197	0.326649	-0.348579	0.584158	-0.287378	0.808724	-0.291469	-0.96683	-0.0340521	-0.905571	0.190561	-0.675138	0.257425	-0.613952	0.482	0.932807	0.0611865
Seita.1G147500.1	amino acid metabolism.synthesis.aspartate family.lysine.dihydrodipicolinate reductase	Amino acid metabolism	PF01113,PF05173	AT3G59890.1	Dihydrodipicolinate reductase, bacterial/plant	32.4513	28.6264	29.603	28.9526	24.63	21.7628	44.7505	54.2914	19.3583	5.54201	4.20733	19.2978	47.1511	31.3509	41.9532	29.0244	35.3073	30.8803	36.9046	31.3355	30.2269	25.1151	39.4668	4.87467	32.5999	35.4283	33.0401	-0.541426	0.399508	-2.21571	-0.183123	0.485676	-0.123632	0.94106	-1.67738	0.358466	1.0271	0.417946	-2.61492	-0.582774	0.0862889	-0.523264	2.03575	2.69822
Seita.1G147700.1	cell.vesicle transport	Vesicle trafficking		AT5G61210.1	soluble N-ethylmaleimide-sensitive factor adaptor protein 33	52.8287	53.9491	43.3183	31.572	23.0273	20.9221	28.2336	22.4641	53.3976	17.3463	20.5107	23.6403	24.7227	34.9349	65.2084	78.6247	207.084	18.4292	24.0021	28.2133	50.0321	25.1738	34.6984	18.9285	27.766	116.972	23.5482	-1.26717	-0.503537	-0.98877	-1.14161	1.44286	-1.33895	0.763474	0.277591	0.125652	2.70992	-0.0718485	-0.485373	-0.637903	1.94625	-0.835259	-0.152053	2.43081
Seita.1G147800.1	not assigned.unknown	not assigned	PF10213	AT3G18240.2	Ribosomal protein S24/S35, mitochondrial	13.6522	15.7026	9.57782	18.8816	21.382	12.235	27.7908	40.5463	41.8242	13.304	15.6847	30.5326	34.6182	28.6513	30.6188	28.1699	39.6031	42.7178	39.1294	41.7597	12.9776	17.4995	36.7204	14.4943	31.2674	32.7973	41.2023	0.15358	1.51683	0.555569	0.969911	1.58142	1.40644	1.36411	0.402669	0.816735	1.42896	1.25344	-0.960328	-0.547854	0.065346	-0.11121	0.413291	1.02506
Seita.1G147900.2	stress.biotic	not assigned		AT5G64550.1	loricrin-related	10.7099	16.0017	14.7924	5.6983	5.1023	6.85751	12.6712	10.2046	10.929	4.09353	1.76955	10.7762	10.3176	14.7133	2.78708	3.49979	5.40309	10.7718	11.2667	11.4737	13.8346	5.88604	11.2683	2.93154	11.9357	3.89665	11.1707	-1.48723	-0.282428	-1.81218	-0.503125	-1.54509	-0.557553	1.20445	-0.330839	0.98564	-0.0623026	0.930876	-1.52984	-0.220394	-1.26278	-0.274857	1.31404	0.266469
Seita.1G148400.1	RNA.regulation of transcription.unclassified	not assigned	PF04874,PF01778	AT1G23280.1	MAK16 protein-related	60.1136	55.0187	59.2858	217.194	174.925	143.224	68.0057	89.5041	88.2626	69.2523	47.535	82.1261	85.0041	78.801	116.999	113.352	111.109	129.61	94.8121	102.003	58.1394	178.447	81.9241	58.3936	81.9771	113.82	108.809	1.33439	0.521467	0.389075	0.202622	1.23268	0.654247	-0.812823	-0.945089	-1.13189	-0.101376	-0.680184	-0.132296	-0.318941	0.711284	0.132693	-0.186584	0.843432
Seita.1G149500.1	#N/A	not assigned		AT4G22758.1		12.6817	14.8712	15.2158	8.51691	13.4519	15.2065	18.8979	8.36921	23.6531	6.70604	8.54049	15.5333	8.93445	7.04651	11.5202	12.708	25.7797	13.0753	23.1669	14.6471	14.2562	12.3918	16.9734	7.62327	10.5047	16.6693	16.9631	-0.468078	0.25561	-0.496754	-0.726584	0.462751	-0.00691358	0.723868	-0.0296957	-0.258736	0.930868	0.461511	-0.752109	-0.982374	0.207308	-0.262705	-0.228563	0.958279
Seita.1G150200.3	cell.vesicle transport	Cell cycle organisation	PF00995	AT1G12360.1	Sec1/munc18-like (SM) proteins superfamily	51.9976	40.3723	43.5011	89.4099	76.5432	88.3041	49.9488	32.5595	42.1408	30.959	20.1994	94.8635	88.8249	82.1291	20.0018	16.586	27.4601	86.1254	107.363	109.354	45.2903	84.7524	41.5497	25.5792	88.6058	21.3493	100.948	0.631643	-0.11363	-0.433921	0.677343	-0.826955	0.901981	-0.745298	-1.06566	0.0456975	-1.45884	0.270383	-0.320317	0.791001	-0.713338	1.01563	1.11137	-0.392757
Seita.1G150300.1	development.unspecified	RNA biosynthesis	PF13371,PF14559,PF13181,PF13414,PF00515	AT2G06210.1	binding	73.6412	65.4203	70.9654	89.0691	77.6565	91.457	76.1659	33.429	49.4809	50.6665	22.8196	72.976	87.0134	92.2324	43.1033	32.6345	51.3537	184.492	161.44	167.482	70.0089	86.0609	53.0253	36.743	84.074	42.3638	171.138	0.0253717	-0.405276	-0.560856	-0.0298099	-0.473283	1.03788	-0.430726	-0.586386	-0.0551895	-0.498762	1.01261	-0.155661	0.37555	-0.0680761	1.44322	0.531221	0.0875619
Seita.1G151300.2	not assigned.no ontology.pentatricopeptide (PPR) repeat-containing protein	Vesicle trafficking	PF08318	AT4G01400.2		38.0521	27.3791	32.9208	12.637	13.2634	15.6838	32.6208	16.9399	21.0186	22.3535	18.3282	17.3666	19.8707	20.1058	15.6118	10.0136	17.1267	21.9951	18.8933	27.6791	32.784	13.8614	23.5264	20.3408	19.1143	14.2507	22.8558	-1.50331	-0.469093	-0.291926	-1.06394	-0.939929	-0.768078	1.03398	1.21056	0.439747	0.562088	0.735652	0.176951	-0.594616	-0.470998	-0.298787	-0.771462	-0.647412
Seita.1G153300.1	not assigned.unknown	not assigned		AT4G27510.1		13.2393	11.6972	14.0844	42.7101	36.2746	34.6216	4.8523	5.77023	8.5127	11.5727	0.383246	24.4628	21.3006	21.0387	11.1479	9.08935	11.3203	18.1598	12.9116	16.3949	13.007	37.8688	6.37841	5.97795	22.2674	10.5192	15.8221	1.25826	-0.998177	-0.735972	0.479587	-0.0483644	0.030468	-2.25773	-1.99491	-0.779044	-1.3061	-1.22835	0.260787	1.47915	0.94858	1.02986	1.21659	0.686482
Seita.1G153800.2	not assigned.no ontology.hydroxyproline rich proteins	not assigned		AT2G18910.1	hydroxyproline-rich glycoprotein family protein	20.5825	25.2281	17.28	23.1974	25.4354	19.0541	42.2256	37.199	24.0848	15.7487	9.69354	14.4447	13.0327	16.2301	30.6244	34.3393	28.0598	18.5663	26.2953	30.5996	21.0302	22.5623	34.5032	12.7211	14.5692	31.0078	25.1537	-0.173934	0.71894	-0.336871	-0.818548	0.821106	0.00118897	0.893191	-0.163305	-0.645026	0.995373	0.175203	-1.05544	-1.53781	0.102448	-0.718047	-0.480951	1.15712
Seita.1G154000.1	not assigned.unknown	RNA biosynthesis	PF12767	AT2G24530.1		3.87243	3.16679	5.62285	24.2691	9.22787	14.6671	6.39699	6.39992	9.38867	10.2923	3.7919	15.6945	19.4302	16.8328	1.88334	0.541965	6.3749	13.8989	12.4101	20.3823	4.22069	16.0547	7.39519	7.04211	17.3192	2.9334	15.5638	1.6196	0.806815	1.09277	1.717	-0.268537	1.60188	-0.81098	-0.522003	0.0972958	-1.88701	-0.0175206	0.28771	0.908273	-1.07372	0.793399	0.619231	-1.35711
Seita.1G154600.1	#N/A	Cytoskeleton organisation	PF01920	AT2G07340.1	PREFOLDIN 1	36.876	50.7548	47.1744	259.811	70.6353	126.858	98.1798	102.101	70.2636	41.447	2.48844	41.6972	33.7415	44.1363	95.2927	82.2668	89.1071	57.4069	53.6671	50.6549	44.9351	152.435	90.1815	21.9677	39.8583	88.8889	53.9096	1.45456	1.0106	-0.732478	-0.473676	1.23564	0.00360027	-0.443758	-2.18721	-1.92857	-0.218486	-1.45114	-1.74285	-1.48448	0.225202	-1.00718	0.259261	1.96743
Seita.1G154800.1	not assigned.unknown	not assigned	PF03171	AT3G63290.1	2-oxoglutarate (2OG) and Fe(II)-dependent oxygenase superfamily protein	5.34686	2.00622	6.08178	5.50401	3.19245	14.8198	7.54734	9.353	3.17202	4.41201	4.15768	9.71656	19.5391	15.4031	3.42647	3.2191	3.47947	19.3803	4.18653	7.76895	4.47829	7.83877	6.69079	4.28485	14.8863	3.37501	10.4453	0.538668	0.583925	0.327463	1.41975	-0.140869	0.966239	0.0465461	-0.209354	0.881972	-0.679121	0.428219	-0.255119	0.834406	-0.723606	0.381096	1.0896	-0.466662
Seita.1G156000.1	hormone metabolism.brassinosteroid.synthesis-degradation.sterols.DWF5	Lipid metabolism	PF01222	AT1G50430.1	Ergosterol biosynthesis ERG4/ERG24 family	160.255	165.276	154.951	184.876	147.621	236.106	189.611	204.921	196.236	164.694	158.295	326.338	540.186	310.026	134.255	115.437	152.428	316.236	245.819	225.063	160.161	189.534	196.923	161.494	392.183	134.04	262.373	-0.0268994	0.317892	0.413643	0.998586	-0.00482957	0.462418	0.344813	0.440578	1.02553	0.0220679	0.489343	0.0957728	0.680669	-0.322702	0.144505	0.584868	-0.418434
Seita.1G156600.1	protein.aa activation.pseudouridylate synthase	RNA processing	PF01416	AT3G06950.1	Pseudouridine synthase family protein	51.7752	32.4913	45.5914	61.1188	36.3541	26.8	60.121	18.5286	3.77034	58.638	47.2058	22.9178	26.341	39.5387	39.395	28.2779	26.5198	49.7168	90.3131	71.4242	43.286	41.4243	27.4733	52.9219	29.5992	31.3976	70.4847	-0.347146	-0.693063	0.68631	-0.836481	-0.190479	0.450161	-0.346161	1.03359	-0.489494	0.156519	0.797478	1.37909	-0.14315	0.502361	1.14344	-1.52281	-0.876486
Seita.1G156900.1	not assigned.unknown	not assigned		AT5G63100.1	S-adenosyl-L-methionine-dependent methyltransferases superfamily protein	5.33555	9.85803	7.45411	6.32395	3.25518	1.10185	19.1752	22.1147	1.44002	11.1598	14.6187	15.2714	22.773	8.41913	26.2508	20.1599	9.32172	3.30397	7.11483	7.43134	7.54923	3.56033	14.2433	12.8893	15.4879	18.5775	5.95005	-1.34815	0.90346	1.16608	0.730947	1.55767	-0.59949	2.25253	2.51364	2.08282	2.90496	0.750299	0.26371	-0.173663	0.655108	-1.50387	-0.43758	0.391001
Seita.1G157800.1	not assigned.no ontology	not assigned	PF01852	AT3G13062.2	Polyketide cyclase/dehydrase and lipid transport superfamily protein	84.103	97.7637	95.2734	68.2616	60.8511	102.593	47.9178	29.4694	28.815	57.3537	32.9761	53.7459	82.4562	90.2577	18.6335	19.2613	23.1542	58.0996	80.696	81.6245	92.3801	77.2353	35.4007	45.1649	75.4866	20.3497	73.4734	-0.527697	-1.38393	-0.659931	-0.590949	-1.9237	-0.590629	-0.856534	-0.13244	-0.0632558	-1.39667	-0.0629475	0.723673	0.793303	-0.540016	0.79358	0.0692034	-1.2631
Seita.1G158300.2	not assigned.unknown	not assigned		AT5G58100.1		54.0093	43.0367	48.3428	93.2854	67.4427	89.8694	37.7097	32.2431	33.1423	33.1132	16.615	68.0808	72.1815	86.9149	33.0654	27.365	41.1156	140.234	210.472	199.128	48.4629	83.5325	34.365	24.8641	75.7257	33.8486	183.278	0.511765	-0.479775	-0.582009	0.350607	-0.262819	1.66154	-0.991677	-1.09395	-0.161189	-0.774586	1.1499	-0.10238	0.830529	0.216828	2.14144	0.932827	0.319057
Seita.1G158600.1	protein.degradation.cysteine protease	Protein homeostasis	PF08246,PF00112	AT4G39090.1	Papain family cysteine protease	1106.37	1593.52	853.592	1321.82	1650.3	1406.08	4700.97	3709.97	4652.6	702.503	939.606	2105.31	2224.03	1803.29	278.065	306.731	326.221	1349.59	1242.52	1159.65	1184.49	1459.4	4354.52	821.055	2044.21	303.672	1250.59	0.0248712	1.88413	-0.106761	0.489372	-1.70645	-0.178499	1.85927	-0.131633	0.464504	-1.73136	-0.203372	-1.99088	-1.39477	-3.59057	-2.06264	0.596132	-1.59964
Seita.1G158700.1	RNA.regulation of transcription.Nucleosome/chromatin assembly factor group	not assigned	PF00505,PF01388	AT1G04880.1	HMG (high mobility group) box protein with ARID/BRIGHT DNA-binding domain	63.0503	49.3173	79.7025	68.0091	56.823	98.8428	52.6831	35.3027	29.1914	30.6146	23.8313	84.3057	106.865	126.995	41.5397	39.7206	30.1143	98.9282	142.489	124.317	64.0234	74.5583	39.0591	27.2229	106.055	37.1249	121.911	-0.0471309	-0.710466	-0.841264	0.4309	-0.514737	0.671323	-0.663505	-0.794439	0.478096	-0.467749	0.718544	-0.130975	1.14154	0.195576	1.38194	1.27244	0.326412
Seita.1G158800.6	not assigned.no ontology.pentatricopeptide (PPR) repeat-containing protein	not assigned	PF13041,PF12854	AT1G09900.1	Pentatricopeptide repeat (PPR-like) superfamily protein	1.85602	1.05235	0.854505	16.6729	13.1009	15.4557	12.3362	11.521	5.04812	10.2429	7.25142	26.29	28.3307	28.6105	13.099	10.7583	10.7851	9.64191	3.94583	10.945	1.25429	15.0765	9.63514	8.74716	27.7438	11.5475	8.17758	3.20171	2.83427	3.06059	4.0581	3.32794	2.35097	-0.356221	-0.117981	0.856136	0.147805	-0.850791	0.237599	1.21186	0.503123	-0.49364	0.973227	0.265099
Seita.1G158900.1	#N/A	not assigned	PF00168,PF16909,PF06650,PF06101,PF16910	AT1G48090.1	calcium-dependent lipid-binding family protein	29.1046	17.5737	24.3519	73.3492	49.7416	68.8345	35.929	17.7628	15.6939	24.9857	5.34988	36.8167	39.9966	49.1068	13.3137	10.9792	18.232	14.6915	30.6547	43.7087	23.6767	63.9751	23.1286	15.1678	41.9734	14.175	29.685	1.16009	-0.0355715	-0.284926	0.534338	-0.48135	0.0694599	-1.19566	-1.44495	-0.62592	-1.64147	-1.0909	-0.249362	0.569917	-0.445777	0.105044	0.819337	-0.196179
Seita.1G159200.1	protein.postranslational modification	Protein modification	PF00481	AT3G02750.1	Protein phosphatase 2C family protein	48.7576	31.5483	41.3428	44.7838	43.0525	48.6585	27.8244	22.2899	52.2513	27.6314	14.9306	33.9813	42.8694	41.5722	20.8758	13.7875	25.6007	34.1588	30.5978	28.9781	40.5496	45.4983	34.1219	21.281	39.4743	20.088	31.2449	-0.100795	-0.222428	-0.544376	-0.326855	-0.7564	-0.620498	-0.121707	-0.443874	-0.226121	-0.655969	-0.51987	-0.322017	-0.104346	-0.534024	-0.397995	0.217881	-0.211835
Seita.1G159800.1	protein.targeting.nucleus	Protein translocation	PF08506,PF03810	AT2G31660.1	ARM repeat superfamily protein	31.7333	21.8702	27.1039	64.5629	38.3717	57.8335	21.0266	21.2476	19.673	17.4132	15.3969	42.2544	46.1172	49.0488	30.6688	23.8331	36.1475	57.8511	46.8527	51.4032	26.9025	53.5894	20.6491	16.4051	45.8068	30.2165	52.0357	0.718032	-0.362382	-0.314611	0.475109	0.421633	0.700742	-1.08059	-1.03269	-0.242997	-0.29602	-0.0172743	0.0475755	0.83768	0.783833	1.06328	0.789837	0.735767
Seita.1G160000.1	not assigned.unknown	not assigned	PF01823	AT1G14780.1	MAC/Perforin domain-containing protein	30.3009	28.9627	20.3145	33.7508	25.6704	27.226	31.0271	15.277	38.5327	12.2406	14.0066	25.803	33.8858	44.317	20.0178	24.8464	51.6757	20.3759	24.6348	20.9687	26.526	28.8824	28.2789	13.1236	34.6686	32.1799	21.9931	-0.151847	0.102912	-0.605772	0.0916535	0.517183	-0.519221	0.254801	-0.454457	0.243596	0.669205	-0.367554	-0.70861	-0.0113081	0.414302	-0.622164	0.697913	1.12216
Seita.1G160200.1	transport.unspecified cations	Solute transport	PF01758	AT3G25410.1	Sodium Bile acid symporter family	64.6217	65.6814	53.7558	59.7377	42.5742	81.0284	134.423	148.755	63.0617	37.4086	32.8384	109.615	112.884	109.811	50.352	48.6716	46.6433	30.6537	32.5387	39.3632	61.353	61.1134	115.413	35.1235	110.77	48.5556	34.1852	-0.273398	0.92331	-0.407421	0.558406	-0.0722322	-1.09563	1.19684	-0.134193	0.831929	0.201104	-0.82245	-1.33058	-0.365048	-0.995417	-2.01905	0.965906	0.335083
Seita.1G160300.1	DNA.synthesis/chromatin structure	Multi-process regulation	PF03372	AT1G65580.1	Endonuclease/exonuclease/phosphatase family protein	24.7985	18.3962	25.2467	16.4249	11.1223	17.4839	44.4751	20.963	10.33	8.77454	4.19978	4.39666	11.6829	22.8436	35.4747	25.0135	38.5381	17.5367	26.1154	26.6559	22.8138	15.0104	25.256	6.48716	12.9744	33.0087	23.436	-0.869797	0.130151	-1.41822	-1.10388	0.781005	-0.214992	0.999993	-0.550608	-0.234234	1.6507	0.655175	-1.54821	-1.23407	0.650901	-0.345203	0.316782	2.19697
Seita.1G160400.1	not assigned.unknown	not assigned		AT3G07440.1		42.9212	47.8819	42.0879	93.0058	90.2179	74.8247	40.4881	30.2237	23.5261	37.0607	38.8474	88.0424	118.719	79.5026	62.4752	74.3839	53.1101	69.5672	61.7541	46.009	44.297	86.0161	31.4126	37.954	95.4214	63.323	59.1101	0.677294	-0.490821	0.178552	0.811781	0.78671	0.16456	-1.16827	-0.49858	0.134495	0.109715	-0.512809	0.669195	1.30276	1.27738	0.655523	0.633052	0.607964
Seita.1G161000.1	not assigned.no ontology	Cytoskeleton organisation	PF00400	AT5G05970.2	Transducin/WD40 repeat-like superfamily protein	4.54464	5.94197	6.99527	25.2536	18.1032	18.9161	12.4003	10.17	13.2828	12.1621	10.1932	21.7331	13.3761	28.5663	5.59715	5.05422	7.70896	27.3141	28.8537	31.9204	5.82729	20.7576	11.951	11.1777	21.2252	6.12011	29.3627	1.53721	1.0327	1.31184	1.55151	0.319562	2.05743	-0.502956	-0.221623	0.0141798	-1.21553	0.520622	0.280693	0.517156	-0.711775	1.02328	0.235804	-0.990766
Seita.1G161100.1	not assigned.unknown	Enzyme classification	PF03819	AT3G25400.1		11.8823	12.7525	5.99155	2.45475	1.58847	2.01631	59.2513	90.731	49.2997	6.76155	10.4754	7.24437	11.2596	10.4838	8.33423	5.31804	4.04759	12.2228	17.0698	11.9835	10.2088	2.01984	66.4273	8.61847	9.66259	5.89995	13.7587	-2.53278	2.71646	0.164255	-0.367254	-0.518849	0.176451	5.25035	2.69182	2.17216	2.00704	2.71545	-2.55063	-3.0852	-3.23394	-2.54132	-0.531443	-0.68172
Seita.1G161200.3	not assigned.unknown	not assigned	PF01582,PF00931	AT4G23440.1	Disease resistance protein (TIR-NBS class)	18.8226	15.196	20.022	18.2968	19.323	16.0167	16.3156	20.4938	12.4535	10.0598	9.66656	23.7753	26.0378	25.0714	8.50854	4.75545	9.88872	24.4693	20.5159	21.6791	18.0136	17.8788	16.421	9.86318	24.9615	7.71757	22.2214	-0.283095	-0.117337	-0.469701	0.176878	-0.957145	0.0506944	0.165668	-0.187265	0.460242	-0.675248	0.333972	-0.352432	0.294298	-0.839837	0.168105	0.647059	-0.486555
Seita.1G161300.2	not assigned.no ontology.hydroxyproline rich proteins	not assigned	PF07145,PF14438,PF06741	AT3G14010.1	CTC-interacting domain 4	54.1483	42.7119	56.7484	65.6706	58.8579	62.4096	67.735	41.7983	82.6809	43.039	28.9084	62.0419	56.2449	70.1093	32.3071	23.3604	42.2159	62.7343	83.0922	77.5898	51.2029	62.3127	64.0714	35.9737	62.7987	32.6278	74.4721	0.0100718	0.335279	-0.123205	0.00137497	-0.400235	0.285586	0.325277	-0.133316	-0.00869858	-0.410429	0.275563	-0.458404	-0.333979	-0.735443	-0.0497595	0.124624	-0.276904
Seita.1G161400.1	not assigned.unknown	not assigned	PF16053	AT5G52370.1		41.2665	62.6726	45.5975	27.5403	22.3909	20.3012	39.965	60.4985	41.5582	26.8589	21.0167	25.8228	35.7721	29.9764	56.3208	63.6717	51.7451	73.9449	54.5913	56.3033	49.8455	23.4108	47.3406	23.9378	30.5238	57.2459	61.6132	-1.36937	-0.0543618	-0.671315	-1.00431	0.462476	0.0497645	1.31497	0.697398	0.365252	1.83154	1.41955	-0.616955	-0.949924	0.516819	0.104139	-0.332466	1.13336
Seita.1G161500.1	lipid metabolism.lipid degradation.lipases.triacylglycerol lipase	not assigned	PF01764	AT3G07400.1	lipase class 3 family protein	12.3454	9.14191	10.2896	54.4458	46.7487	54.7381	12.8519	13.4166	7.80032	26.0294	9.46775	38.8479	26.6767	41.3636	22.3366	15.8244	24.0552	27.4556	32.6159	30.9761	10.5923	51.9775	11.3563	17.7486	35.6294	20.7387	30.3492	2.01133	0.113527	1.1101	1.44805	1.21417	1.25739	-1.89763	-0.899175	-0.563516	-0.795173	-0.754069	0.996647	1.33435	1.1007	1.14372	0.33597	0.103849
Seita.1G161800.1	protein.degradation.ubiquitin.E3.RING	Protein homeostasis	PF00514,PF04564	AT3G07360.1	plant U-box 9	112.354	154.575	109.653	148.822	165.611	156.059	101.476	66.4109	84.4921	131.125	162.308	115.569	164.782	107.399	78.9562	86.3834	101.5	161.659	114.649	99.7841	125.527	156.831	84.1264	146.716	129.25	88.9466	125.364	0.0437298	-0.578164	0.638494	-0.255504	-0.244573	-0.254049	-0.621961	0.594836	-0.299258	-0.288329	-0.297803	1.21658	0.322733	0.33353	0.324178	-0.894053	-0.882958
Seita.1G162000.1	protein.glycosylation	Protein modification	PF13424,PF13414,PF13844	AT3G04240.1	Tetratricopeptide repeat (TPR)-like superfamily protein	115.514	86.3686	101.821	122.468	134.215	174.155	71.4151	35.6947	137.799	76.2656	32.1407	114.804	126.55	135.258	78.1252	56.0046	84.3096	108.525	147.334	149.722	101.235	143.612	81.6364	54.2032	125.537	72.8131	135.193	0.243514	-0.287331	-0.541482	0.0201317	-0.221885	0.164107	-0.530882	-0.785086	-0.223404	-0.465412	-0.0794116	-0.254189	0.307503	0.065412	0.451472	0.561727	0.319534
Seita.1G162500.2	cell.cycle.peptidylprolyl isomerase	Protein modification	PF13414,PF00254	AT5G48570.1	FKBP-type peptidyl-prolyl cis-trans isomerase family protein	45.9402	40.8911	52.3584	61.7885	44.1603	56.7198	56.8916	32.4027	51.6252	26.54	17.3602	84.6177	80.5245	64.9565	36.2793	30.3792	33.2038	34.6731	43.8098	34.0045	46.3966	54.2229	46.9732	21.9501	76.6996	33.2874	37.4958	-0.0513634	0.0231837	-0.691519	0.432195	-0.219264	-0.559735	0.0745533	-0.640484	0.483648	-0.167982	-0.508508	-0.71468	0.409001	-0.242438	-0.582919	1.12399	0.472033
Seita.1G164200.1	DNA.repair	Chromatin organisation	PF15629,PF15628	AT5G04560.1	HhH-GPD base excision DNA repair family protein	37.8099	19.772	39.9358	29.4983	18.684	28.7168	19.8096	12.652	10.3039	34.0529	10.8863	14.3897	24.731	24.2203	23.2854	15.1851	28.0536	52.4025	93.4896	96.0025	32.5059	25.633	14.2552	22.4696	21.1137	22.1747	80.6316	-0.610445	-1.17449	-0.171155	-0.908339	-0.298972	1.0529	-0.564719	0.439013	-0.298025	0.311121	1.66379	1.00259	0.266877	0.874902	2.228	-0.736786	-0.127712
Seita.1G164300.1	not assigned.unknown	not assigned		AT1G79390.1		26.4058	20.5511	25.2318	53.0439	47.3778	27.9214	51.8047	48.1061	77.1504	12.7082	16.5297	37.1878	36.1738	33.8276	60.3069	47.5952	44.1018	22.556	19.7525	19.9031	24.0629	42.7811	59.0204	14.619	35.7297	50.668	20.7372	0.547845	1.31276	-0.309891	0.278124	1.33608	-0.46235	0.765347	-0.85783	-0.269819	0.788906	-1.01059	-1.62216	-1.03509	0.023697	-1.77549	0.588197	1.64504
Seita.1G164400.1	RNA.regulation of transcription.HSF	RNA biosynthesis	PF00447	AT4G13980.1	winged-helix DNA-binding transcription factor family protein	19.5578	15.6722	21.3397	17.7331	22.8835	14.1085	24.0755	18.6782	27.132	29.5606	32.8971	22.9459	17.4831	18.1219	11.9793	9.83732	11.6701	9.66614	12.5821	15.6969	18.8566	18.2417	23.2952	31.2289	19.517	11.1622	12.6484	-0.319985	0.316855	1.12513	-0.240934	-0.494012	-0.823449	0.637011	1.44565	0.0791152	-0.174631	-0.503875	0.808441	-0.557974	-0.810679	-1.14044	-1.36669	-1.61787
Seita.1G164500.1	DNA.repair	Chromatin organisation	PF15628	AT3G10010.1	demeter-like 2	17.062	14.4666	13.9329	67.304	36.0452	51.207	18.5817	7.16984	8.46628	19.37	9.73532	31.7095	25.7428	20.5617	11.4181	10.5671	14.8413	13.2346	31.2975	29.9605	15.1538	51.5188	11.4059	14.5526	26.0047	12.2755	24.8308	1.47977	-0.406269	0.318925	0.48665	-0.0471335	0.452126	-1.88637	-1.16002	-0.993491	-1.52639	-1.02793	0.724776	0.89329	0.358801	0.858714	0.167168	-0.365679
Seita.1G165000.1	DNA.repair	Cell cycle organisation	PF13476	AT2G31970.1	DNA repair-recombination protein (RAD50)	16.6748	17.0927	12.6873	17.6795	9.48351	12.6263	18.5599	9.52613	5.51978	14.5689	5.44168	25.1181	23.6185	23.1018	6.51089	3.81186	6.04163	41.0084	51.235	44.8006	15.4849	13.2631	11.202	10.0053	23.9461	5.45479	45.6813	-0.496285	-0.459822	-0.247126	0.334367	-1.23169	1.3009	0.0360387	0.248571	0.831232	-0.737483	1.79807	0.212252	0.794615	-0.77217	1.76107	0.581639	-0.9825
Seita.1G165100.1	protein.targeting.nucleus	RNA processing	PF00076,PF02136	AT3G25150.2	Nuclear transport factor 2 (NTF2) family protein with RNA binding (RRM-RBD-RNP motifs) domain	43.7745	29.0033	34.9406	23.4513	16.8887	20.3812	24.1161	14.0352	28.3178	20.0955	11.7539	20.1928	19.1711	21.9958	44.5922	35.2587	59.459	13.8624	18.2286	24.0932	35.9062	20.2404	22.1564	15.9247	20.4532	46.4367	18.728	-1.09339	-0.678196	-0.779815	-1.09603	0.621856	-1.18452	0.414887	0.312723	-0.00260348	1.71503	-0.0912198	-0.10192	-0.417506	1.29977	-0.506029	-0.315342	1.40093
Seita.1G165200.1	not assigned.unknown	not assigned	PF05653	AT1G71900.1	Protein of unknown function (DUF803)	46.252	45.9666	54.3921	47.5844	45.2641	72.2296	60.0067	38.2566	203.6	10.6104	14.0327	82.753	54.8778	42.3369	22.8966	22.9085	37.8786	78.4629	65.2888	56.8692	48.8702	55.026	100.621	12.3216	59.9892	27.8946	66.8736	-0.095806	1.07149	-1.568	0.00443215	-0.564823	0.200617	1.16748	-1.47319	0.10026	-0.469231	0.29648	-2.63924	-1.06726	-1.63613	-0.871047	1.57348	1.00246
Seita.1G165500.1	misc.UDP glucosyl and glucoronyl transferases	not assigned	PF01501	AT3G25140.1	Nucleotide-diphospho-sugar transferases superfamily protein	22.315	13.9293	26.5798	45.7745	40.9361	42.3073	15.4804	9.29716	19.2823	5.10117	5.7827	42.2873	32.049	47.9936	21.0537	13.9133	17.8792	9.54293	14.4594	15.2037	20.9413	43.0059	14.6866	5.44194	40.7766	17.6154	13.0687	0.761616	-0.494944	-1.52854	0.665564	0.00854156	-0.926767	-1.25688	-2.29212	-0.0961011	-0.752815	-1.68925	-1.03387	1.16085	0.50317	-0.431486	2.19624	1.5349
Seita.1G165600.1	RNA.regulation of transcription.AP2/EREBP	RNA biosynthesis	PF00847	AT4G13040.3	Integrase-type DNA-binding superfamily protein	61.2595	43.6632	96.8288	77.6928	61.0866	100.775	80.1463	88.5523	117.818	53.9481	47.07	73.2387	83.1305	94.692	49.9436	52.8465	41.7398	68.3292	80.2579	63.661	67.2505	79.8515	95.5056	50.509	83.6871	48.1767	70.7494	-0.0230347	0.529207	-0.0188695	0.0181762	-0.211411	-0.18163	0.55232	0.00415748	0.0412173	-0.188427	-0.158621	-0.547989	-0.511115	-0.740542	-0.710909	0.0370486	-0.192481
Seita.1G165800.1	#N/A	not assigned	PF00175	AT1G15140.1	FAD/NAD(P)-binding oxidoreductase	124.395	85.7314	109.111	110.749	90.5774	78.7842	88.3471	101.803	65.0972	95.8372	96.0131	194.633	213.023	207.774	146.899	120.542	104.461	109.679	121.034	138.623	106.412	93.3701	85.0825	95.9252	205.143	123.968	123.112	-0.462991	-0.298743	0.260395	0.658	0.494405	-0.0399276	0.164209	0.723381	1.12109	0.957404	0.423106	0.559093	0.95678	0.793109	0.25885	0.397526	0.233974
Seita.1G166300.1	protein.synthesis.ribosomal protein.eukaryotic.60S subunit.L35	Protein biosynthesis	PF00831	AT2G39390.1	Ribosomal L29 family protein	10.6774	10.3194	9.38482	74.1959	45.2163	36.6641	63.4071	99.8227	128.513	75.0967	44.922	113.433	92.6212	98.04	158.082	140.893	145.579	165.105	136.24	138.004	10.1272	52.0254	97.2476	60.0094	101.365	148.185	146.45	2.06177	3.28568	2.92543	3.01739	4.11714	3.58987	1.22547	0.866595	0.955692	2.05819	1.52842	-0.358652	-0.269953	0.832797	0.302741	0.0887954	1.19127
Seita.1G167100.1	protein.degradation.ubiquitin	not assigned	PF00627,PF09409	AT1G04850.1	ubiquitin-associated (UBA)/TS-N domain-containing protein	83.8442	80.2221	82.1521	139.338	132.345	134.392	138.584	66.4888	141.869	58.1379	46.5444	89.8635	120.639	138.338	62.924	62.7503	82.7679	94.135	140.804	126.133	82.0728	135.358	115.647	52.3412	116.28	69.4807	120.357	0.447115	0.496019	-0.257401	0.205762	0.0131424	0.294428	0.0489672	-0.704536	-0.241379	-0.433928	-0.152697	-0.753349	-0.290323	-0.48282	-0.201649	0.463207	0.270483
Seita.1G167300.1	protein.degradation.ubiquitin.E3.SCF.FBOX	not assigned	PF01344	AT1G67480.1	Galactose oxidase/kelch repeat superfamily protein	34.0988	33.4433	42.621	60.631	39.0183	73.7153	81.6949	75.1096	284.875	74.2913	52.1662	107.902	91.3872	127.023	32.3881	19.4081	33.147	78.9066	92.3193	111.264	36.721	57.7882	147.227	63.2288	108.771	28.3144	94.1632	0.37983	2.03547	1.16101	1.26584	-0.130992	1.09635	1.656	0.781622	0.886138	-0.51079	0.716641	-0.87408	-0.770018	-2.16613	-0.939462	0.10426	-1.29157
Seita.1G167500.1	#N/A	Vesicle trafficking	PF03081	AT5G50380.1	exocyst subunit exo70 family protein F1	16.8187	12.4238	13.2326	31.2629	25.7164	27.7682	15.1183	6.69537	28.4784	20.0167	20.7495	15.6321	7.35999	14.5778	9.20865	7.82566	12.2002	15.7111	25.9403	24.0799	14.1584	28.2492	16.764	20.3831	12.5233	9.74485	21.9105	0.719396	0.259587	0.924151	-0.463368	-0.279761	0.37379	-0.459594	0.205882	-1.18355	-0.999098	-0.345734	0.664748	-0.723148	-0.539148	0.114011	-1.38807	-1.20271
Seita.1G167900.1	not assigned.no ontology	Protein homeostasis	PF00899	AT1G05350.1	NAD(P)-binding Rossmann-fold superfamily protein	60.5482	44.9457	45.6045	94.4673	62.9197	91.4357	32.7301	26.1395	35.5054	19.7985	17.2794	114.176	100.904	121.694	36.9872	29.9933	47.7633	81.9767	109.497	99.1245	50.3662	82.9409	31.4583	18.5389	112.258	38.2479	96.8662	0.447863	-0.65911	-1.03891	0.865206	-0.141992	0.691242	-1.10717	-1.48722	0.417388	-0.589827	0.243419	-0.379998	1.52452	0.516932	1.35053	1.90456	0.896462
Seita.1G168800.1	mitochondrial electron transport / ATP synthesis.NADH-DH.complex I.carbonic anhydrase	Cellular respiration		AT3G48680.1	gamma carbonic anhydrase-like 2	42.8109	43.2267	40.32	28.9272	42.4173	30.4926	32.4397	38.5202	29.9095	23.6323	25.9028	72.0766	68.4236	49.6533	63.8566	50.7835	58.3247	50.3753	43.4736	42.513	42.1192	33.9457	33.6231	24.7676	63.3845	57.6549	45.454	-0.581689	-0.306303	-0.363126	0.297468	0.709576	-0.141498	0.275281	0.218257	0.879396	1.2913	0.44031	-0.0569244	0.603872	1.01578	0.164897	0.660722	1.07228
Seita.1G168900.1	not assigned.unknown	not assigned	PF11820	AT3G48660.1	Protein of unknown function (DUF 3339)	26.9864	18.203	23.992	7.71217	22.0635	13.0695	5.63213	6.02783	53.152	16.0489	37.1871	93.032	29.0444	24.6185	31.0995	35.1094	59.76	2.17673	9.71782	4.68174	23.0605	14.2817	21.604	26.618	48.8983	41.9896	5.52543	-0.941015	-0.0387306	0.666316	0.802941	1.10651	-2.28827	0.902235	1.60725	1.74482	2.04747	-1.34915	0.705002	0.841685	1.1452	-2.24941	0.136005	0.439948
Seita.1G169000.1	#N/A	not assigned	PF11820	AT3G27030.1		42.1475	45.0037	36.2596	16.8764	27.7982	32.1097	17.3296	24.7295	22.3301	22.2738	34.4824	13.5653	9.77811	17.1681	22.7449	26.6846	30.4995	48.285	38.9787	40.4659	41.137	25.5948	21.4631	28.3781	13.5039	26.643	42.5765	-0.947077	-0.912597	-0.117624	-1.89164	-0.367351	-0.201294	0.0340941	0.829132	-0.945136	0.579289	0.746026	0.794559	-0.978604	0.544903	0.711648	-1.77321	-0.249592
Seita.1G169700.1	amino acid metabolism.synthesis.branched chain group.common	Amino acid metabolism	PF00205,PF02775,PF02776	AT3G48560.1	chlorsulfuron/imidazolinone resistant 1	106.131	76.9354	91.5407	133.287	86.6771	91.9068	85.0417	169.613	106.371	168.186	121.73	132.937	131.793	101.381	50.155	35.6823	49.3972	71.5902	58.6016	74.3076	91.5357	103.957	120.342	144.958	122.037	45.0782	68.1665	-0.0941462	0.438868	1.05146	0.128432	-0.762625	-0.671907	0.533063	1.14574	0.222602	-0.668641	-0.577844	0.612645	-0.310488	-1.20144	-1.11082	-0.923189	-1.81374
Seita.1G169800.1	metal handling.binding	not assigned	PF00403	AT5G50740.1	Heavy metal transport/detoxification superfamily protein	21.3226	10.0218	41.162	65.6843	49.9023	16.4134	37.5871	64.7209	6.79638	5.16415	8.66215	174.442	291.062	365.733	45.7824	39.5242	61.4725	25.0235	23.5113	24.7021	24.1688	44	36.3682	6.91315	277.079	48.9263	24.4123	0.56381	0.611414	-1.37245	3.21244	1.25745	-0.238666	0.0478568	-1.93772	2.64894	0.694294	-0.802756	-1.98352	2.60074	0.646242	-0.8503	4.5862	2.62765
Seita.1G170500.1	DNA.synthesis/chromatin structure	Cell cycle organisation	PF00136,PF03104,PF08490	AT1G08260.1	DNA polymerase epsilon catalytic subunit	7.92619	5.05585	7.19105	12.0942	8.43618	7.56196	9.09045	3.9128	4.73418	6.78817	2.05202	12.6408	14.1427	9.44005	2.77955	1.42679	3.20397	17.1293	26.4597	27.7973	6.72436	9.36411	5.91248	4.4201	12.0745	2.4701	23.7954	0.1992	-0.172676	-0.212855	0.545755	-1.15135	1.553	-0.372178	-0.412383	0.346912	-1.35389	1.35494	-0.040506	0.718738	-0.978801	1.7259	0.758675	-0.93422
Seita.1G170900.2	RNA.regulation of transcription.MYB domain transcription factor family	not assigned		AT5G03780.1	TRF-like 10	18.5441	19.1754	14.4341	32.0725	22.2036	26.28	26.6464	30.4915	18.553	11.6367	9.91739	32.8681	24.3688	21.0509	3.94245	2.73763	3.56828	34.4832	35.1537	33.0911	17.3845	26.852	25.2303	10.7771	26.096	3.41612	34.2427	0.349002	0.549332	-0.293508	0.292909	-2.05376	0.721891	0.200648	-0.642679	-0.0561335	-2.40622	0.373052	-0.842475	-0.256762	-2.60263	0.172258	0.586632	-1.75568
Seita.1G171200.1	protein.aa activation.pseudouridylate synthase	RNA processing	PF00849	AT5G51140.1	Pseudouridine synthase family protein	100.376	89.306	109.137	151.845	116.904	106.887	80.5855	35.0296	50.7605	52.8923	20.8755	17.7328	16.3327	24.1143	42.9137	41.9946	40.6033	134.553	151.83	98.9979	99.6061	125.212	55.4585	36.8839	19.3932	41.8372	128.46	0.0484901	-0.851983	-1.07204	-2.64777	-0.985693	0.115633	-0.90061	-1.12079	-2.697	-1.03438	0.0671495	-0.220201	-1.79561	-0.133831	0.967742	-1.57485	0.0863524
Seita.1G171700.1	protein.postranslational modification.kinase.receptor like cytoplasmatic kinase VII	Protein modification	PF00069	AT5G13160.1	Protein kinase superfamily protein	34.4	38.4141	36.3804	23.5529	32.2076	27.5956	44.4082	24.8443	63.2852	17.4305	10.2748	46.056	42.2899	40.8965	24.8796	28.4179	45.9618	23.6735	26.573	26.9942	36.3982	27.7854	44.1792	13.8527	43.0808	33.0864	25.7469	-0.660047	0.28905	-1.00688	-0.0516504	0.107855	-0.752809	0.949172	-0.347687	0.608623	0.767735	-0.0928233	-1.2958	-0.340791	-0.181116	-1.04193	0.95595	1.11402
Seita.1G171900.1	lipid metabolism.lipid degradation.lysophospholipases.glycerophosphodiester phosphodiesterase	not assigned	PF03009	AT3G02040.1	senescence-related gene 3	63.8058	86.5294	50.976	43.0791	2.8777	173.942	1.76907	7.70866	6.87988	8.16351	80.307	49.4247	7.85449	51.6646	12.0254	33.6894	31.9652	24.2361	15.904	2.65172	67.1037	73.2996	5.45254	44.2352	36.3146	25.8933	14.2639	-0.115437	-3.54313	-0.0873313	-1.18503	-1.10532	-2.46343	-3.43044	0.0280678	-1.06983	-0.990245	-2.34894	3.45272	2.36105	2.43525	1.08227	-1.09745	-1.01755
Seita.1G172400.2	not assigned.unknown	not assigned	PF12452	AT5G48830.1		44.1733	29.6499	41.3723	49.931	32.4313	45.963	45.7188	55.0742	19.0802	126.594	69.3282	125.318	177.125	113.739	126.329	106.77	85.9391	116.647	153.418	148.999	38.3985	42.7751	39.9577	97.9611	138.728	106.346	139.688	-0.116125	0.0760719	1.71933	1.56304	1.74262	1.60805	0.192218	1.83586	1.67944	1.85908	1.72446	1.64326	1.48693	1.66655	1.53195	-0.156948	0.0232338
Seita.1G172500.1	RNA.regulation of transcription.putative transcription regulator	not assigned	PF03114	AT2G33490.1	hydroxyproline-rich glycoprotein family protein	16.6506	9.85803	17.4494	10.8116	4.99529	13.2285	6.27214	2.87692	5.85415	6.86881	8.95684	16.0869	11.467	16.3252	11.5955	9.9409	28.7829	18.2007	13.362	18.3005	14.6527	9.67845	5.00107	7.91282	14.6264	16.7731	16.6211	-0.859822	-1.51595	-0.477518	-0.291086	0.431068	-0.0671146	-0.658332	0.380991	0.569361	1.29053	0.793382	1.03603	1.22719	1.94496	1.45084	0.187308	0.907444
Seita.1G172800.1	not assigned.unknown	Multi-process regulation	PF10601	AT5G13190.1		21.2228	35.3474	24.1558	24.558	48.3546	21.3711	32.4274	40.1855	44.2314	24.8008	36.0189	48.0088	37.1278	37.9183	29.1399	42.9142	37.2058	28.2673	26.1301	31.7896	26.9086	31.4279	38.9481	30.4098	41.0183	36.42	28.729	-0.0545412	0.549496	0.586633	0.308074	0.695499	-0.165253	0.604238	0.641455	0.362736	0.750306	-0.110757	0.0373486	-0.241641	0.146179	-0.714932	-0.278956	0.108779
Seita.1G172900.1	#N/A	Cell wall organisation		AT2G33510.1		6.84422	4.13099	7.52188	3.32579	3.76621	5.46354	6.19687	1.82958	4.42102	5.45057	2.18164	1.79298	3.18487	5.33773	3.0897	4.5345	6.43185	1.08344	5.80431	4.14272	6.16569	4.18518	4.14916	3.81611	3.43853	4.68535	3.67682	-0.810697	-0.548409	-0.296533	-1.10494	-0.135731	-0.973639	0.260948	0.511876	-0.294986	0.673082	-0.163576	0.250504	-0.55507	0.41151	-0.423965	-0.805406	0.160363
Seita.1G173100.1	protein.degradation.ubiquitin.E3.RING	not assigned	PF00097	AT3G26730.1	RING/U-box superfamily protein	66.5944	52.5966	50.6467	138.818	95.7371	133.704	63.2485	41.2922	47.9811	52.1657	40.9222	102.29	83.2269	94.9851	38.3954	28.249	44.0807	83.8973	91.457	87.9815	56.6126	122.753	50.8406	46.544	93.5008	36.9083	87.7786	0.843805	-0.145694	0.111832	0.433783	-0.361232	0.382286	-0.989526	-0.731848	-0.410076	-1.20503	-0.461562	0.257489	0.579509	-0.215563	0.528007	0.321865	-0.472896
Seita.1G173200.1	not assigned.no ontology	not assigned	PF13837	AT2G33550.1	Homeodomain-like superfamily protein	35.639	20.866	33.5295	16.9239	9.25209	17.672	18.1809	7.19109	11.6203	27.3243	18.5502	9.86962	3.89587	13.8748	14.9667	15.7571	24.4654	9.77659	13.3237	12.1329	30.0115	14.616	12.3308	22.9372	9.21344	18.3964	11.7444	-1.30043	-1.26808	0.00262486	-1.97846	-0.447592	-1.59248	0.0315208	1.30248	-0.678661	0.851961	-0.292383	1.2698	-0.709468	0.819741	-0.323625	-1.97998	-0.449886
Seita.1G173300.1	RNA.RNA binding	not assigned	PF00076,PF04059	AT5G61960.1	MEI2-like protein 1	89.3139	42.5723	72.0891	101.551	89.9895	120.458	49.4094	44.7712	61.4233	99.7052	54.9127	59.3173	82.5707	101.756	60.9493	35.7945	72.7788	88.7909	102.105	114.543	67.9918	103.999	51.868	77.309	81.2146	56.5075	101.813	0.352827	-0.361128	0.564146	-0.0302481	-0.0161135	0.336397	-0.714026	0.211473	-0.383128	-0.368902	-0.0164274	0.925186	0.330958	0.344946	0.697591	-0.594514	-0.580139
Seita.1G173900.1	signalling.calcium	Multi-process regulation	PF00168,PF07002	AT5G61900.1	Calcium-dependent phospholipid-binding Copine family protein	39.1395	30.6641	29.4707	75.0296	69.7716	68.8209	43.7212	16.6796	24.4006	32.063	17.1379	71.15	73.8081	63.3561	35.6179	36.1354	45.8727	44.6625	55.8481	54.7506	33.0914	71.2074	28.2671	24.6004	69.4381	39.2087	51.7537	0.831847	-0.226797	-0.0447376	0.778058	0.502108	0.392296	-1.05872	-0.876449	-0.0538127	-0.329388	-0.43962	0.181964	1.00494	0.728816	0.619167	0.822674	0.546585
Seita.1G174200.1	mitochondrial electron transport / ATP synthesis.cytochrome c reductase	Cellular respiration	PF00355,PF02921	AT5G13430.1	Ubiquinol-cytochrome C reductase iron-sulfur subunit	96.8912	119.63	98.3172	55.3125	86.4992	65.9862	161.679	162.035	428.492	55.6661	52.4702	71.3971	37.5065	51.8502	100.878	81.9978	107.143	66.847	57.4945	60.8315	104.946	69.2659	250.735	54.0681	53.5846	96.673	61.7244	-0.870708	1.28627	-0.559369	-1.26428	0.130656	-1.02023	2.15707	0.311137	-0.393642	1.00128	-0.149556	-1.84553	-2.55065	-1.15553	-2.30658	-0.704647	0.689893
Seita.1G175300.1	not assigned.unknown	not assigned		AT3G16510.1	Calcium-dependent lipid-binding (CaLB domain) family protein	25.1367	26.9427	32.9747	3.23027	4.72497	6.34583	1.97742	3.17453	33.0165	5.43911	10.1393	12.8871	38.4838	22.9819	195.547	256.008	311.459	7.20539	16.9912	12.0094	28.3513	4.76703	12.7228	7.7892	24.7843	254.338	12.0687	-2.80811	-1.10514	-1.42827	-0.490483	3.41124	-1.4854	1.70213	1.37589	2.32061	6.21723	1.32456	-0.323851	0.615413	4.51568	-0.379571	0.939503	4.83719
Seita.1G175800.1	RNA.regulation of transcription.Zn-finger(CCHC)	RNA processing	PF00567,PF00565	AT5G07350.1	TUDOR-SN protein 1	95.144	74.6123	78.8367	136.996	135.679	151.292	61.1325	76.987	145.593	68.8908	42.2023	131.026	139.472	148.931	96.7639	69.5278	124.575	122.326	123.666	136.567	82.8643	141.322	94.5708	55.5466	139.81	96.9555	127.519	0.50279	0.229599	-0.196281	0.463836	0.471989	0.371498	-0.273159	-0.699072	-0.0389616	-0.0306872	-0.131299	-0.425844	0.234203	0.242415	0.14187	0.660124	0.668136
Seita.1G175900.3	minor CHO metabolism.myo-inositol.InsP-Kinases	Multi-process regulation	PF03770	AT5G61760.1	inositol polyphosphate kinase 2 beta	10.7948	9.88711	11.3161	7.68974	4.03151	6.55021	22.1907	16.3523	14.8548	6.59406	6.6256	7.20954	3.71197	6.01376	9.9076	7.10923	8.88491	3.76479	7.39532	5.39824	10.666	6.09049	17.7993	6.60983	5.64509	8.63391	5.51945	-1.0664	0.743017	-0.29205	-1.19123	-0.0466414	-1.18394	1.80999	0.772642	-0.124963	1.01837	-0.117919	-1.03432	-1.93486	-0.78905	-1.92747	-0.897286	0.244986
Seita.1G176800.1	not assigned.unknown	not assigned	PF04577	AT3G18180.1	Glycosyltransferase family 61 protein	13.5479	14.2536	14.2306	15.3762	12.0548	13.488	31.062	23.4948	101.472	19.6959	24.0841	19.3697	15.224	19.1646	21.7336	19.0716	20.9799	1.84659	4.12195	8.38461	14.0107	13.6397	52.0096	21.89	17.9194	20.595	4.78439	-0.313692	1.91477	1.04874	0.0592184	0.80844	-1.78233	2.22935	1.36311	0.373209	1.12252	-1.47089	-0.865068	-1.85651	-1.10552	-3.69782	-0.990495	-0.240241
Seita.1G177000.1	development.unspecified	not assigned		AT1G12910.1	Transducin/WD40 repeat-like superfamily protein	32.3073	33.1579	27.6145	23.1911	28.5459	18.9868	42.1043	42.3313	31.9547	32.3778	23.6723	21.0423	20.2461	28.5665	28.2974	21.945	24.5953	19.5641	19.9452	26.7963	31.0266	23.5746	38.7968	28.025	23.285	24.9459	22.1019	-0.667975	0.335021	0.241866	-0.705152	-0.0557195	-0.740018	1.0031	0.909739	-0.0371744	0.611983	-0.0721057	-0.0930324	-1.04028	-0.390632	-1.07513	-0.946918	-0.297429
Seita.1G177300.1	not assigned.unknown	not assigned				202.985	189.47	205.537	124.909	184.431	147.221	146.928	123.356	63.34	117.644	119.015	116.731	86.2569	79.0775	137.931	98.1608	120.215	43.7633	118.125	111.077	199.331	152.187	111.208	118.33	94.0216	118.769	90.9882	-0.657053	-0.84004	-0.345672	-1.37396	-0.490345	-1.39449	-0.183056	0.311314	-0.716977	0.16663	-0.73752	0.494292	-0.533845	0.349632	-0.554386	-1.02816	-0.14465
Seita.1G177400.1	lipid metabolism.FA synthesis and FA elongation.acyl coa ligase	Lipid metabolism	PF13193,PF16177,PF00501	AT5G36880.2	acetyl-CoA synthetase	29.9138	26.5503	23.5187	29.1241	22.9218	32.8214	25.092	19.8423	26.7555	10.7976	6.95424	20.5244	20.407	17.0367	23.8387	17.2103	57.6874	29.9301	33.3673	30.3079	26.6609	28.2891	23.8966	8.87592	19.3227	32.9121	31.2018	-0.18424	-0.142067	-1.18787	-0.750733	0.531382	-0.0243998	0.0421029	-1.00485	-0.566771	0.71579	0.159898	-1.04582	-0.608578	0.673375	0.117729	0.438658	1.71778
Seita.1G177500.1	#N/A	Protein modification	PF00160	AT2G21130.1	Cyclophilin-like peptidyl-prolyl cis-trans isomerase family protein	1235.65	1682.94	1179.92	879.308	1081.64	894.982	1161.33	1992.83	1488.26	1169.07	1721.57	1121.34	844.134	495.303	1243.13	1398.31	1248.47	693.409	795.85	889.08	1366.17	951.976	1547.47	1445.32	820.259	1296.63	792.78	-0.798678	0.212079	0.509839	-1.02927	0.189375	-1.04778	1.01076	1.30852	-0.230593	0.988048	-0.249107	0.297762	-1.24135	-0.0227023	-1.25986	-1.53911	-0.320461
Seita.1G177600.1	not assigned.unknown	not assigned	PF07786	AT5G47900.1	Protein of unknown function (DUF1624)	52.1577	66.154	45.0471	58.9773	52.3503	109.508	60.914	34.1663	119.886	32.4684	24.877	61.4182	34.4517	61.8743	13.4885	18.3381	18.9818	93.5401	81.9374	66.8668	54.453	73.6117	71.6554	28.6727	52.5814	16.9361	80.7814	0.170691	0.411781	-0.53829	-0.348026	-1.42075	0.315769	0.241169	-0.709158	-0.518817	-1.59203	0.145103	-0.949973	-0.759887	-1.83243	-0.0960863	0.190534	-0.881826
Seita.1G177700.1	protein.degradation.serine protease	Protein homeostasis	PF02861,PF07728,PF00004,PF10431	AT5G51070.1	Clp ATPase	51.7761	52.711	39.168	122.534	287.923	119.036	111.74	130.453	477.943	31.1632	20.9825	308.634	132.524	45.5806	220.731	285.566	686.563	62.0619	59.1614	48.2764	47.885	176.498	240.045	26.0728	162.246	397.62	56.4999	1.61272	2.36909	-0.494043	1.47851	3.27177	-0.0105175	0.756671	-2.10681	-0.134237	1.65961	-1.62342	-2.8628	-0.890901	0.90293	-2.37988	1.97262	3.7651
Seita.1G177800.1	protein.targeting.mitochondria	not assigned	PF00536,PF02466	AT5G24650.1	Mitochondrial import inner membrane translocase subunit Tim17/Tim22/Tim23 family protein	64.0305	85.9851	73.014	96.1941	81.1085	52.0772	75.9509	121.207	27.7785	47.8816	52.4521	74.3712	86.3636	45.5776	175.239	156.621	146.736	74.1222	68.3345	64.326	74.3432	76.4599	74.9787	50.1668	68.7708	159.532	68.9276	-0.250806	0.0309576	-0.163423	-0.40775	1.36094	-0.366391	0.281766	0.0873136	-0.156967	1.61188	-0.115608	-0.194373	-0.43871	1.32998	-0.39735	-0.244235	1.5241
Seita.1G178200.1	RNA.regulation of transcription.Chromatin Remodeling Factors	Chromatin organisation	PF13920,PF08797,PF00271,PF00176	AT5G22750.1	DNA/RNA helicase protein	5.46187	7.90587	7.78567	27.4932	20.756	18.3327	9.48288	3.83589	3.82146	12.9514	6.64912	14.5176	20.7054	24.7468	5.17624	6.36634	5.97635	18.4549	27.393	26.3113	7.05113	22.194	5.71341	9.80028	19.9899	5.83964	24.0531	1.36136	-0.291462	0.847912	1.19476	-0.0140511	1.49915	-1.65329	-0.510922	-0.16679	-1.37432	0.137978	1.13871	1.48673	0.276918	1.79104	0.344337	-0.860421
Seita.1G178400.1	RNA.regulation of transcription.HSF	RNA biosynthesis	PF00447	AT5G03720.1	heat shock transcription factor A3	78.3211	76.383	67.8857	6.48755	11.9135	12.9044	117.272	50.2277	54.4081	46.6244	37.6531	11.6268	2.89863	15.7885	15.8102	19.8927	35.6962	26.3548	38.3074	39.6448	74.1966	10.4351	73.9693	42.1388	10.1047	23.7997	34.769	-3.08043	-0.0206971	-0.42296	-3.15469	-1.39133	-1.34689	3.05966	2.65617	-0.0742245	1.68734	1.73455	-0.402261	-3.13392	-1.37062	-1.32618	-2.7304	-0.967895
Seita.1G178600.1	signalling.receptor kinases.DUF 26	not assigned	PF00024,PF00954,PF01453	AT5G03700.1	D-mannose binding lectin protein with Apple-like carbohydrate-binding domain	5.84646	7.5506	8.17476	1.33318	1.50973	2.04412	3.52796	0	1.1525	2.74172	0.673403	2.11769	0.835924	3.26895	5.13737	2.79248	5.31344	1.47077	3.54569	3.09304	7.19061	1.62901	1.56015	1.70756	2.07419	4.41443	2.70317	-2.32379	-2.11156	-1.62749	-2.01819	-0.440069	-1.61864	0.204045	0.682914	0.308063	1.87561	0.708238	0.475675	0.101983	1.66423	0.500318	-0.378587	1.18188
Seita.1G179100.1	major CHO metabolism.degradation.sucrose.invertases.neutral	Carbohydrate metabolism	PF12899	AT5G22510.1	alkaline/neutral invertase	107.369	84.8531	112.784	188.103	190.024	153.969	91.9349	106.627	89.6797	150.894	114.943	141.784	123.302	106.891	255.513	273.895	200.02	277.015	281.712	238.041	101.669	177.366	96.0805	132.918	123.993	243.143	265.589	0.527301	-0.0582166	0.775365	-0.00344191	1.53629	1.1345	-0.585523	0.2482	-0.530788	1.00916	0.607241	0.833569	0.0547824	1.5945	1.19272	-0.778913	0.760852
Seita.1G179300.1	misc.UDP glucosyl and glucoronyl transferases	Cell wall organisation	PF05637	AT5G07720.1	Galactosyl transferase GMA12/MNN10 family protein	28.1496	26.0048	29.2717	20.7789	20.7017	17.7577	22.934	13.4878	15.2065	41.0591	30.6762	18.6928	23.4912	20.5686	20.093	24.1023	26.0953	16.3371	26.5531	22.0833	27.8087	19.7461	17.2094	35.8677	20.9175	23.4302	21.6578	-0.764934	-0.680362	0.754349	-0.700476	0.0116986	-0.612148	0.0841854	1.51934	0.0645227	0.776311	0.15284	1.43428	-0.0197055	0.691713	0.0685673	-1.45495	-0.742303
Seita.1G179400.1	not assigned.no ontology.pentatricopeptide (PPR) repeat-containing protein	not assigned	PF01535,PF13041	AT1G16480.1	Tetratricopeptide repeat (TPR)-like superfamily protein	4.42093	4.83423	5.98153	12.394	11.3534	6.44538	4.69615	7.94446	0.824792	7.31754	7.60853	40.7695	43.3475	26.4639	11.4806	8.63022	9.99272	13.5644	12.7696	14.2349	5.0789	10.0643	4.48846	7.46304	36.8603	10.0345	13.5229	0.69631	-0.160385	0.932412	2.54189	1.21799	1.14159	-0.857039	0.239194	1.84669	0.524848	0.44583	1.09225	2.70259	1.3779	1.30227	1.6053	0.284815
Seita.1G179500.1	metal handling.binding	Nutrient uptake	PF00403	AT3G56240.1	copper chaperone	58.3465	61.3759	49.4836	2708.7	232.974	365.915	1408.78	1140.54	369.982	242.957	1915.81	1300.73	238.383	170.915	5920.4	6958.31	5390.53	380.03	485.936	418.923	56.402	1102.53	973.101	1079.39	570.008	6089.75	428.296	3.95273	4.09845	4.77174	3.05473	7.02824	2.66648	0.146025	0.819628	-0.898032	3.07608	-1.28625	0.673595	-1.04404	2.93004	-1.43225	-1.71764	2.25643
Seita.1G179600.1	RNA.regulation of transcription.unclassified	not assigned	PF01428,PF01754	AT2G36320.1	A20/AN1-like zinc finger family protein	33.1172	35.6767	27.7835	61.25	40.8006	33.1455	11.0023	6.54183	7.09961	11.3096	9.09095	9.24631	2.38032	13.0318	5.4254	5.07409	8.95263	15.0298	34.9379	36.6613	32.1925	45.0653	8.21458	10.2003	8.21949	6.48404	28.8763	0.1993	-1.94826	-1.25793	-2.24684	-2.04096	-0.415971	-2.14908	-1.45823	-2.44782	-2.24214	-0.615471	0.688673	-0.296888	-0.0940397	1.5337	-0.986485	-0.781466
Seita.1G180200.1	not assigned.unknown	Solute transport	PF01758	AT3G56160.1	Sodium Bile acid symporter family	32.8859	25.233	37.0285	84.6773	87.1069	119.674	95.492	96.6734	18.8719	127.795	82.6031	62.1403	94.2372	134.54	45.1919	51.5548	40.8648	56.8778	68.2841	51.5195	31.7158	97.1527	70.3458	105.199	96.9725	45.8705	58.8938	1.34748	1.15035	2.10297	1.31112	0.804129	0.639176	-0.196817	0.756304	-0.0363838	-0.542831	-0.708389	0.952926	0.160439	-0.345955	-0.511458	-0.792688	-1.29862
Seita.1G180500.1	not assigned.no ontology	not assigned	PF12697	AT3G48410.1	alpha/beta-Hydrolases superfamily protein	64.9724	49.6936	49.1779	27.0674	9.47108	3.32244	76.9724	41.8857	49.8496	29.6967	18.6461	12.4369	30.6828	13.7129	22.027	24.2803	38.6695	4.97406	14.2426	14.4283	54.6146	13.287	56.2359	24.1714	18.9442	28.3256	11.215	-2.3211	0.042856	-0.788495	-1.80685	-0.692627	-2.52413	2.36392	1.53143	0.514715	1.6273	-0.203329	-0.831325	-1.84968	-0.735463	-2.56694	-1.01749	0.0958525
Seita.1G180800.1	not assigned.unknown	not assigned		AT5G03900.2	Iron-sulphur cluster biosynthesis family protein	97.0079	70.2969	108.807	218.153	188.031	137.459	125.017	60.6627	38.9485	58.4991	38.6351	122.368	149.17	186.799	98.2609	92.0928	83.3032	81.6275	115.784	108.226	92.0373	181.214	74.876	48.5671	152.779	91.219	101.879	0.695889	-0.315658	-0.538894	0.435783	0.256948	-0.10846	-1.01159	-1.23485	-0.26013	-0.438851	-0.804416	-0.22328	0.751487	0.572562	0.20724	0.974771	0.795675
Seita.1G180900.1	redox.heme	not assigned	PF04832	AT3G10130.1	SOUL heme-binding family protein	50.8509	69.699	50.1677	104.87	80.2117	55.433	224.81	102.958	175.116	145.212	150.905	81.5946	47.6901	69.5017	61.9528	60.4303	52.494	89.9633	88.0502	77.8938	56.9059	80.1717	167.628	148.058	66.2622	58.2924	85.3024	0.203142	1.545	1.78036	-0.0786689	0.297575	0.326616	1.34206	1.57755	-0.281859	0.0945287	0.123495	0.235572	-1.62388	-1.24724	-1.21857	-1.85934	-1.48258
Seita.1G181300.1	polyamine metabolism.synthesis.N-carbamoylputrescine amidohydrolase	Polyamine metabolism	PF00795	AT2G27450.1	nitrilase-like protein 1	85.6646	87.4918	90.2463	145.572	112.68	120.528	83.1285	65.7921	170.581	19.9754	13.5643	136.112	127.677	144.231	92.831	82.6857	100.418	162.08	107.784	122.617	87.8009	126.26	106.5	16.7698	136.007	91.9784	130.827	0.243786	0.302016	-1.99815	0.334941	0.321606	0.325068	0.0582682	-2.24274	0.0911615	0.0778892	0.081292	-2.30009	0.0328843	0.0196228	0.0230165	2.33394	2.31887
Seita.1G181600.2	RNA.processing.ribonucleases	RNA processing	PF03725,PF01138	AT3G60500.1	3\'-5\'-exoribonuclease family protein	48.7613	40.4692	36.6567	36.7097	29.0407	20.5083	28.5429	20.4928	14.6339	44.6049	7.75616	42.787	40.213	54.216	22.8213	26.0786	24.7416	38.9998	44.9449	49.4184	41.9624	28.7529	21.2232	26.1805	45.7387	24.5471	44.4544	-0.821062	-0.972332	-0.338956	-0.166848	-0.503785	-0.167978	-0.151675	0.481749	0.654448	0.316838	0.653279	0.632941	0.805905	0.468187	0.804718	0.172293	-0.164698
Seita.1G181700.1	major CHO metabolism.degradation.sucrose.invertases.cell wall	Carbohydrate metabolism	PF08244,PF00251	AT3G52600.1	cell wall invertase 2	69.6284	23.7031	66.0015	38.7667	68.4053	17.3899	41.4999	24.4286	89.3443	16.3034	12.9149	15.2558	58.0544	31.6386	77.2309	92.3557	157.432	17.5827	18.3452	23.4173	53.111	41.5206	51.7576	14.6092	34.9829	109.006	19.7817	-0.620181	-0.00174449	-1.4522	-0.881591	1.2878	-1.66124	0.618429	-0.832934	-0.261479	1.90807	-1.04152	-1.45041	-0.879835	1.28953	-1.65947	0.571638	2.73889
Seita.1G181800.1	protein.synthesis.ribosomal protein.eukaryotic.40S subunit.S14	Protein biosynthesis	PF00411	AT3G52580.1	Ribosomal protein S11 family protein	162.971	142.701	172.572	108.187	112.144	89.3091	163.233	267.974	291.099	99.182	82.297	127.396	74.0343	100.668	294.063	312.365	291.039	83.4181	69.6548	83.4324	159.415	103.213	240.768	90.7395	100.699	299.156	78.8351	-0.90242	0.63391	-0.419028	-0.95419	1.17616	-1.26656	1.53636	0.483276	-0.0517694	2.07858	-0.364198	-1.05289	-1.58814	0.542279	-1.9005	-0.53504	1.59504
Seita.1G181900.1	protein.folding	not assigned		AT5G06130.2	chaperone protein dnaJ-related	79.4116	79.3831	97.6774	13.9102	27.2423	4.51652	2.612	9.7843	2.48872	86.0419	118.758	18.2519	15.8926	37.4671	96.5275	120.475	70.219	51.0656	37.2363	25.2208	85.4907	15.223	4.96167	102.4	23.8705	95.7404	37.8409	-2.76069	-4.04573	0.68418	-2.13707	0.44674	-1.42122	-1.28823	3.44418	0.62408	3.20662	1.34006	4.72637	1.91204	4.48951	2.62742	-2.82092	-0.237417
Seita.1G182100.1	stress.biotic.signalling	External stimuli response	PF04968	AT5G51700.1	protein binding;zinc ion binding	41.2191	41.0416	55.3114	71.5713	109.716	55.3098	82.3331	64.6196	89.1942	39.6707	36.2601	56.0307	50.7115	51.8946	33.8805	33.6176	41.3301	108.229	69.4347	59.5204	45.8574	78.8657	78.7156	37.9654	52.8789	36.276	79.0615	0.50368	0.788272	0.122023	-0.0903839	-0.0844302	0.536159	0.284754	-0.381538	-0.59418	-0.588052	0.0324926	-0.666073	-0.878823	-0.872552	-0.252263	-0.212437	-0.206376
Seita.1G182200.1	not assigned.unknown	Cell cycle organisation	PF06258	AT5G22350.1	Protein of unknown function (DUF1022)	18.3002	15.7624	18.0313	27.1081	27.5526	22.613	39.3632	21.5266	30.2327	29.681	33.8504	43.1506	29.9545	39.7438	13.6951	12.1023	15.1114	28.8216	27.7138	28.0497	17.3646	25.7579	30.3742	31.7657	37.6163	13.6363	28.195	0.292469	0.808497	1.26857	0.818531	-0.0903311	0.444602	0.51646	0.977034	0.526249	-0.382737	0.152214	0.460509	0.00956516	-0.898425	-0.364297	-0.451181	-1.35799
Seita.1G182400.2	#N/A	not assigned		AT5G22280.1		44.7906	35.713	39.8108	74.862	110.06	74.0048	32.6765	37.4051	60.6441	23.2823	24.1588	54.4597	55.5616	85.3594	53.8863	60.8344	40.6891	29.7766	21.1051	17.0197	40.1048	86.3089	43.5752	23.7206	65.1269	51.8033	22.6338	0.835493	0.149389	-0.350813	0.404148	0.647333	-1.06654	-0.686056	-1.18635	-0.431426	-0.187838	-1.90257	-0.500148	0.254711	0.497974	-1.21595	0.755072	0.997734
Seita.1G182800.1	#N/A	not assigned	PF04043	AT5G46930.1	Plant invertase/pectin methylesterase inhibitor superfamily protein	33.4183	19.204	32.9891	60.3289	59.141	77.6586	22.7695	15.0427	1.8366	18.6021	21.8359	33.4146	13.5116	10.2441	109.974	107.032	113.518	36.6885	58.8667	48.2558	28.5371	65.7095	13.2163	20.219	19.0568	110.175	47.937	0.937646	-1.10611	-0.0818677	-0.860423	2.21138	0.494784	-2.04443	-1.01937	-1.79872	1.2745	-0.442934	1.02347	0.246439	3.31682	1.60152	-0.778171	2.29245
Seita.1G183000.1	transport.metal	Solute transport	PF02535	AT3G08650.2	ZIP metal ion transporter family	80.1676	66.452	75.8874	44.1162	53.4353	51.1029	74.7077	73.0248	105.788	57.2896	50.1225	62.5062	79.1626	62.6942	41.522	32.9019	47.2724	84.4659	64.8023	67.7959	74.169	49.5515	84.507	53.7061	68.121	40.5654	72.3547	-0.84915	0.211401	-0.0679958	-0.413114	-0.614782	-0.283611	1.06058	0.781011	0.436137	0.234084	0.565638	-0.27936	-0.624545	-0.826146	-0.495039	-0.34505	-0.546608
Seita.1G183900.1	RNA.regulation of transcription.E2F/DP transcription factor family	Cell cycle organisation	PF02319,PF16421	AT2G36010.1	E2F transcription factor 3	10.062	8.15011	12.1328	14.762	16.1861	9.43081	10.3802	3.27588	4.63721	5.75918	1.33133	16.0497	12.7612	11.8313	4.54462	3.67818	8.36452	7.24011	14.6607	20.0213	10.115	13.4596	6.09777	3.54525	13.5474	5.52911	13.974	0.134017	-0.7155	-1.10705	0.127928	-0.609409	0.206435	-0.850579	-1.24368	-0.00610517	-0.744334	0.0724937	-0.392617	0.844562	0.105137	0.92291	1.23777	0.496326
Seita.1G184000.1	#N/A	Redox homeostasis	PF10417,PF08534	AT5G06290.1	2-cysteine peroxiredoxin B	526.107	436.257	501.318	302.937	275.238	205.334	971.776	930.98	178.74	556.495	526.101	610.557	739.784	666.124	827.98	664.218	695.548	394.212	487.942	454.725	487.894	261.17	693.832	541.298	672.155	729.248	445.626	-1.18024	0.509032	0.55499	0.170656	0.845041	-0.383957	1.68928	1.73521	1.35093	2.02526	0.796303	0.0459691	-0.338387	0.336018	-0.892998	-0.384353	0.290042
Seita.1G184600.1	RNA.regulation of transcription.bZIP transcription factor family	RNA biosynthesis		AT5G04840.1	bZIP protein	21.7761	21.3812	21.8445	12.8473	21.6411	23.4532	15.2559	16.3277	12.8204	19.2817	15.5607	7.07011	2.00938	8.04495	6.53723	9.26134	9.7022	17.8267	22.7866	20.6284	21.6673	19.3139	14.8014	17.4212	5.70815	8.50026	20.4139	-0.433155	-0.532245	0.0771569	-2.19143	-1.08155	-0.338018	-0.0994541	0.51018	-1.76031	-0.649642	0.0951749	0.609002	-1.6587	-0.549594	0.194561	-2.26679	-1.15726
Seita.1G185400.1	not assigned.unknown	Cell wall organisation	PF04577	AT3G18180.1	Glycosyltransferase family 61 protein	26.7717	26.8708	28.2763	44.1855	55.8338	45.6472	20.5855	6.58986	16.912	14.5561	5.70506	15.5911	37.1107	31.1497	22.6518	28.5121	73.2207	10.328	28.9824	24.4802	27.3063	48.5555	14.6958	10.1306	27.9505	41.4616	21.2635	0.555791	-0.892973	-1.05635	-0.26237	0.82312	-0.620136	-1.44929	-1.61295	-0.818438	0.267802	-1.17636	-0.163935	0.631176	1.71558	0.273341	0.795067	1.8781
Seita.1G185600.1	development.unspecified	RNA processing	PF07521,PF12706,PF13837	AT5G63420.1	RNA-metabolising metallo-beta-lactamase family protein	84.7873	69.6511	80.7344	211.014	149.02	133.02	239.183	145.613	66.656	228.769	135.405	177.812	160.944	135.852	97.8527	67.0167	76.0055	146.687	185.242	184.992	78.3909	164.351	150.484	182.087	158.203	80.2916	172.307	0.784814	0.92541	1.58693	0.723049	0.295701	0.881058	0.140704	0.802388	-0.0617755	-0.488996	0.0962587	0.66163	-0.202475	-0.629613	-0.0444512	-0.864161	-1.29109
Seita.1G185900.1	not assigned.no ontology	not assigned	PF00400	AT5G24320.1	Transducin/WD40 repeat-like superfamily protein	5.09239	5.53409	4.68904	4.39689	3.4339	10.2867	14.3785	7.61161	13.1317	2.80357	3.17814	15.1612	11.2407	24.3338	3.14402	2.90362	3.34115	13.8822	19.1382	19.9585	5.10517	6.03917	11.7073	2.99085	16.9119	3.12959	17.6596	-0.0277066	1.18638	-0.365008	1.41288	-0.434719	1.51464	1.21594	-0.338697	1.44232	-0.408418	1.54419	-1.54924	0.224445	-1.61929	0.32647	1.77796	-0.0692276
Seita.1G186200.1	RNA.regulation of transcription.PHOR1	not assigned	PF04564	AT3G18710.1	plant U-box 29	2.5494	2.89098	2.73871	3.43665	2.91881	2.96397	2.23687	0	11.3669	5.0299	4.16139	0	1.5023	8.67241	32.3289	96.5244	175.432	1.56497	2.096	1.86998	2.72637	3.10648	4.5346	4.59564	3.39157	101.429	1.84365	-0.0853154	0.732605	1.10633	0.00854667	5.38076	-0.776555	0.820309	1.19596	0.0942332	5.47267	-0.694574	0.376183	-0.726624	4.65008	-1.51121	-1.10268	4.26971
Seita.1G186500.1	amino acid metabolism.degradation.histidine	Lipid metabolism	PF00282	AT1G43710.1	Pyridoxal phosphate (PLP)-dependent transferases superfamily protein	376.966	1356.81	417.564	406.835	582.293	760.823	634.412	1103.16	1506.5	158.124	250.383	483.004	834.22	555.402	372.842	291.677	364.546	1230.41	894.064	948.447	717.114	583.317	1081.36	204.253	624.208	343.022	1024.31	-0.580451	0.612942	-1.39708	-0.517702	-0.83273	0.241519	1.1934	-0.816693	0.0627505	-0.25231	0.821981	-2.01001	-1.13065	-1.44566	-0.371431	0.879444	0.564326
Seita.1G186900.3	RNA.regulation of transcription.Trihelix	not assigned	PF13837	AT1G21200.1	sequence-specific DNA binding transcription factors	5.20768	5.74583	4.2768	17.2698	8.38148	17.6196	11.6961	9.4235	20.4635	8.51046	4.88638	13.9654	12.27	25.1836	6.26551	2.80855	7.70832	13.6523	14.0653	14.9148	5.07677	14.4236	13.861	6.69842	17.1397	5.59413	14.2108	1.21327	1.44441	0.770402	1.43917	0.381728	1.21336	0.233314	-0.439631	0.225945	-0.829199	0.00023516	-0.671753	-0.00755953	-1.06076	-0.233062	0.665315	-0.387968
Seita.1G187700.1	signalling.G-proteins	not assigned	PF00400	AT5G64730.1	Transducin/WD40 repeat-like superfamily protein	9.72441	18.7175	18.6938	38.8884	35.077	36.6596	23.2234	27.3741	20.8458	14.1959	9.29791	48.1245	52.4299	48.2106	20.5837	18.9374	15.257	38.2593	20.1043	20.9986	15.7119	36.875	23.8145	11.7469	49.5883	18.2594	26.4541	0.945211	0.607376	-0.0374683	1.35279	0.471709	0.494836	-0.337441	-0.982353	0.40766	-0.472752	-0.450508	-0.644422	0.744993	-0.135332	-0.112897	1.38986	0.508667
Seita.1G188900.1	protein.postranslational modification.kinase.receptor like cytoplasmatic kinase VII	Protein modification	PF00069	AT1G01540.2	Protein kinase superfamily protein	9.28647	8.58912	14.8572	10.0635	20.9317	27.7503	10.0726	12.577	19.7657	5.04907	7.38024	0.948667	5.61705	3.7656	0.792719	2.73743	14.6238	31.9824	42.7584	30.0821	10.9109	19.5818	14.1385	6.21465	3.44377	6.05132	34.941	0.578856	0.394588	-0.397639	-1.91992	-0.622725	1.4128	-0.183879	-0.976861	-2.50274	-1.20213	0.834373	-0.791776	-2.31474	-1.01692	1.01784	-1.51866	-0.224527
Seita.1G189200.1	not assigned.unknown	not assigned		AT4G26450.1		18.5307	18.5873	21.1007	36.3303	23.7212	27.0991	28.7267	16.7507	23.2989	12.9341	11.7213	27.7485	27.0062	26.8299	16.82	14.2529	21.618	23.0231	15.3845	16.6126	19.4062	29.0502	22.9254	12.3277	27.1949	17.5636	18.3401	0.302459	0.246692	-0.258959	0.19209	0.10942	-0.33137	-0.0556206	-0.561549	-0.110427	-0.192835	-0.634146	-0.505481	-0.0547555	-0.137143	-0.578182	0.451238	0.368031
Seita.1G189400.2	#N/A	Vesicle trafficking	PF13414	AT4G39820.1	Tetratricopeptide repeat (TPR)-like superfamily protein	7.41195	6.16965	10.1647	2.05027	1.65842	2.02089	6.19277	3.23686	8.46847	3.74418	8.91327	8.78912	4.4606	5.15001	5.20967	2.18799	7.00601	1.17835	4.83978	6.75842	7.91543	1.90986	5.96603	6.32873	6.13324	4.80122	4.25885	-2.24721	-0.389388	0.0883562	-0.649158	-0.463363	-1.12695	1.85685	2.33023	1.60412	1.77684	1.12424	0.476994	-0.259016	-0.0745531	-0.736849	-0.736872	-0.550314
Seita.1G189500.1	major CHO metabolism.degradation.sucrose.invertases.neutral	Carbohydrate metabolism	PF12899	AT4G09510.1	cytosolic invertase 2	38.6682	42.9403	37.4502	44.2753	46.2739	45.7505	62.9489	41.9445	60.8054	25.7223	20.6117	37.747	32.5937	28.787	41.3888	36.1097	83.0784	81.4141	79.4575	79.763	39.6862	45.4332	55.2329	23.167	33.0425	53.5256	80.2115	-0.0790669	0.482757	-0.384752	-0.556114	0.664499	0.759251	0.561946	-0.305887	-0.477191	0.743735	0.838484	-0.867361	-1.039	0.181849	0.276374	-0.171031	1.04881
Seita.1G189700.1	#N/A	Solute transport	PF00909	AT2G38290.1	ammonium transporter 2	3.81193	3.242	2.16	9.37268	21.7584	45.2679	1.45011	3.87998	1.97381	16.9152	10.5754	7.21751	3.14888	5.52872	3.89058	1.67938	0.987689	1.53488	2.74092	5.37978	3.07131	25.4663	2.43464	13.7453	5.29837	2.18588	3.21853	2.76292	-0.295599	2.49213	0.481544	-0.214804	-0.180586	-3.05962	-0.261377	-2.28418	-2.97527	-2.94759	2.78601	0.778445	0.0796545	0.116214	-2.01826	-2.69934
Seita.1G189800.1	signalling.light	RNA biosynthesis	PF04434,PF03101,PF10551	AT4G38180.1	FAR1-related sequence 5	10.105	10.2516	10.3015	14.5434	15.0833	13.4124	11.0125	17.2079	13.3508	30.7525	11.8011	15.7473	13.9042	17.0888	6.54034	5.25238	8.80385	9.58142	15.8396	16.4137	10.2194	14.3463	13.8571	21.2768	15.5801	6.86552	13.9449	0.212494	0.45426	1.41742	0.311498	-0.314776	0.190769	0.242221	1.20656	0.0990662	-0.527567	-0.0217243	0.963594	-0.143251	-0.768595	-0.263911	-1.10771	-1.73009
Seita.1G190000.1	protein.postranslational modification	Protein modification	PF00069	AT1G60940.1	SNF1-related protein kinase 2.10	123.12	137.366	109.459	96.5079	132.639	150.822	181.175	83.8501	246.37	59.4658	49.0423	153.726	128.091	149.534	30.1718	23.7322	38.8088	62.0191	68.1681	77.1081	123.315	126.656	170.465	54.254	143.784	30.9043	69.0984	-0.226173	0.473033	-0.792313	-0.0739674	-1.74707	-1.09146	0.699244	-0.566301	0.15222	-1.5213	-0.865402	-1.2653	-0.547042	-2.22005	-1.56452	0.718504	-0.954386
Seita.1G190100.1	RNA.regulation of transcription.MYB domain transcription factor family	RNA biosynthesis	PF00249	AT1G58220.1	Homeodomain-like superfamily protein	26.8716	17.0011	23.7776	14.4079	18.1883	19.0129	29.4078	31.2773	17.6125	25.8483	17.4931	21.0194	17.2439	25.3819	14.5719	11.3418	13.3992	24.8295	28.6144	36.7063	22.5501	17.203	26.0992	21.6707	21.2151	13.1043	30.0501	-0.654925	0.22587	0.331422	-0.377023	-0.518498	0.161287	0.880888	0.986267	0.278103	0.135709	0.816612	0.105664	-0.603002	-0.744246	-0.0646868	-0.708531	-0.849178
Seita.1G190200.1	redox.thioredoxin	Protein modification	PF13848,PF00085	AT1G35620.1	PDI-like 5-2	24.1456	32.8156	29.3834	39.2481	31.1782	39.6094	17.7152	25.0319	18.9121	23.2634	24.183	30.2105	58.462	45.6591	16.14	14.1195	14.6414	108.407	67.5133	66.8038	28.7815	36.6786	20.553	23.7232	44.7772	14.9669	80.9081	0.0707482	-0.46648	0.117823	0.337394	-0.683836	1.23691	-0.537456	0.0471589	0.266721	-0.754982	1.16642	0.584042	0.804113	-0.217551	1.70359	0.21942	-0.801025
Seita.1G190600.1	not assigned.unknown	not assigned	PF11961,PF05003	AT1G34320.1	Protein of unknown function (DUF668)	17.2516	10.1633	13.8705	29.435	19.7205	21.7092	10.2092	2.78974	4.61236	47.1751	21.4907	17.5284	27.729	19.0317	20.2006	16.3534	26.374	12.1658	31.146	18.2161	13.7618	23.6216	5.87043	34.3329	21.4297	20.976	20.5093	0.501541	-1.20682	1.67972	0.347993	0.856427	0.320448	-1.70996	1.17963	-0.153653	0.355811	-0.181163	2.88467	1.55653	2.0617	1.52875	-1.33319	-0.822965
Seita.1G190700.1	RNA.regulation of transcription.unclassified	RNA biosynthesis		AT4G06634.1	zinc finger (C2H2 type) family protein	40.1914	45.8868	54.432	40.7126	26.5347	24.5875	60.4145	28.843	26.2823	34.5085	23.7683	36.8557	38.6313	49.2587	39.8352	29.4265	30.0258	33.6502	33.0653	41.8653	46.8367	30.6116	38.5133	29.1384	41.5819	33.0958	36.1936	-0.896329	-0.293525	-0.302125	-0.469771	-0.243062	-0.628741	0.602712	0.593871	0.426719	0.652951	0.267658	-0.00868454	-0.176156	0.0503915	-0.335135	-0.167427	0.0590515
Seita.1G191400.1	not assigned.no ontology.pentatricopeptide (PPR) repeat-containing protein	not assigned	PF14432,PF13041,PF01535	AT2G29760.1	Tetratricopeptide repeat (TPR)-like superfamily protein	3.09498	3.8857	3.12125	8.07869	3.63037	3.53907	8.95315	11.0053	4.53678	2.79222	3.42904	10.7044	9.50707	9.51586	1.20197	0.691777	1.62741	6.5142	5.0304	5.89043	3.36731	5.08271	8.16507	3.11063	9.9091	1.17372	5.81168	0.307149	1.2602	0.270523	1.23663	-1.18758	0.519782	0.955972	-0.0347875	0.930954	-1.50137	0.213159	-0.986512	-0.0267539	-2.44474	-0.743135	0.962968	-1.4471
Seita.1G191900.1	#N/A	not assigned	PF15938	AT1G36380.1		24.6076	39.0031	21.2853	21.6077	31.4603	24.8476	20.3483	16.3335	39.1452	29.4049	24.6466	33.7908	28.5822	30.5665	7.47707	7.62863	6.90247	18.4531	16.8783	20.6513	28.2987	25.9719	25.2757	27.0257	30.9798	7.33606	18.6609	-0.397719	-0.146711	0.320859	-0.166721	-1.6766	-0.85456	0.250935	0.718617	0.231107	-1.28058	-0.457102	0.467488	-0.0199371	-1.52988	-0.70777	-0.487713	-1.99519
Seita.1G192000.1	DNA.repair	DNA damage response	PF00730,PF07934	AT1G21710.1	8-oxoguanine-DNA glycosylase 1	20.4603	13.648	15.0225	28.2151	17.9619	17.3629	28.458	11.5711	15.8325	9.95532	5.46875	16.7869	11.8428	12.2869	18.1007	16.9371	21.2267	9.17007	15.4658	18.9926	16.3769	21.18	18.6206	7.71203	13.6389	18.7548	14.5428	0.0942977	0.187706	-0.688441	-0.548619	0.452429	-0.420701	0.0935421	-0.783591	-0.643369	0.358509	-0.515344	-0.875956	-0.736447	0.264831	-0.608514	0.141099	1.13953
Seita.1G192100.1	redox.ascorbate and glutathione.ascorbate	Redox homeostasis	PF00141	AT1G77490.1	thylakoidal ascorbate peroxidase	334.042	292.789	444.288	102.875	92.3868	120.105	69.1353	143.658	28.5666	279.501	164.791	105.057	141.329	136.038	167.923	185.833	122.142	170.646	183.478	171.877	357.04	105.122	80.4532	222.146	127.475	158.633	175.334	-2.03536	-2.11426	-0.31741	-1.78238	-0.889956	-1.28138	-0.0790684	1.71783	0.253019	1.14524	0.75404	1.79667	0.332061	1.22416	0.833037	-1.46487	-0.572498
Seita.1G192200.1	#N/A	not assigned	PF00515,PF13414	AT1G77230.1	Tetratricopeptide repeat (TPR)-like superfamily protein	67.7184	67.5315	67.0007	51.5497	47.8361	37.4613	117.375	68.2053	28.6203	53.8029	43.6394	26.7702	28.0151	31.3015	33.9386	30.3028	35.4077	27.3889	22.186	19.7036	67.4169	45.6157	71.4001	48.7212	28.6956	33.2164	23.0928	-0.84117	0.0656488	-0.0772522	-1.5231	-0.761972	-1.79095	0.906823	0.76376	-0.682143	0.0788378	-0.950155	-0.142886	-1.58875	-0.8276	-1.85659	-1.44551	-0.68446
Seita.1G192400.1	RNA.regulation of transcription.SET-domain transcriptional regulator family	Chromatin organisation	PF07496,PF00856	AT1G77300.1	histone methyltransferases(H3-K4 specific);histone methyltransferases(H3-K36 specific)	16.0979	13.7651	17.7073	39.2251	36.469	57.1294	17.8328	13.7394	8.73687	18.2513	5.72985	18.5302	31.3087	22.3026	14.9585	8.88081	21.777	25.836	42.6753	40.2921	15.8568	44.2745	13.4364	11.9906	24.0471	15.2054	36.2678	1.20853	-0.230302	-0.0344482	0.305734	0.181865	0.931454	-1.43899	-1.24258	-0.903164	-1.02605	-0.277108	0.195649	0.536224	0.411987	1.16191	0.340068	0.216083
Seita.1G192700.1	not assigned.unknown	not assigned				9.56719	20.8114	11.0118	13.5427	6.76109	6.19587	37.9965	22.1676	6.37735	8.35081	11.0999	7.9688	17.8622	12.2382	5.47563	5.67257	6.67239	2.85049	8.65349	3.26979	13.7968	8.83323	22.1805	9.72537	12.6897	5.9402	4.92459	-0.928588	0.653728	-0.101394	-0.420937	-0.954996	-1.72488	1.58273	0.826308	0.50828	-0.028584	-0.797821	-0.754604	-1.07514	-1.60823	-2.37892	-0.319129	-0.851922
Seita.1G192900.1	not assigned.unknown	RNA biosynthesis	PF03029	AT5G22370.2	P-loop containing nucleoside triphosphate hydrolases superfamily protein	28.6111	31.241	30.4241	50.3447	45.3364	45.2679	28.5799	32.7727	31.4916	22.9023	10.5382	68.1921	65.7858	58.3359	19.2275	15.9018	16.7357	90.0847	65.189	69.2284	30.0921	46.983	30.948	16.7203	64.1046	17.2883	74.834	0.364946	0.0571097	-0.466605	0.795022	-0.538704	1.06043	-0.307811	-0.831764	0.430159	-0.903855	0.695639	-0.523677	0.73788	-0.59578	1.00329	1.26179	-0.0719905
Seita.1G193300.1	not assigned.no ontology	not assigned	PF01842	AT1G76990.3	ACT domain repeat 3	12.8293	4.97887	6.9961	10.1033	5.72062	8.18557	10.3072	0.882505	3.59157	22.0558	7.06174	2.72414	1.7596	9.66624	16.003	18.6646	25.0753	2.78728	19.5542	13.1952	8.26807	8.00316	4.92708	14.5588	4.71666	19.9143	11.8455	-0.307927	-0.739712	1.1654	-1.07501	1.51839	0.263954	-0.433159	1.4746	-0.768508	1.8275	0.572544	1.90351	-0.333772	2.25676	1.0049	-2.24063	0.352495
Seita.1G193700.1	not assigned.unknown	RNA processing	PF01170	AT3G26410.1	methyltransferases;nucleic acid binding	11.1884	11.6415	8.21987	9.93861	12.4915	6.65637	21.1155	20.577	10.1653	13.9267	9.2746	10.8316	9.55188	7.0133	21.3584	20.0579	21.1598	8.35258	10.3958	12.2185	10.3499	9.69551	17.286	11.6006	9.13227	20.8587	10.3223	-0.364562	0.744565	0.548821	-0.466708	1.25987	-0.254342	1.10977	0.913797	-0.102241	1.62519	0.110313	-0.195033	-1.21196	0.515879	-0.999508	-1.0159	0.710276
Seita.1G193800.1	not assigned.no ontology	Protein homeostasis	PF10607,PF00622	AT1G35470.2	SPla/RYanodine receptor (SPRY) domain-containing protein	39.0967	34.8474	32.976	38.2058	42.7881	30.205	54.0771	32.0098	43.8625	48.839	27.8426	47.0831	57.196	44.1363	33.4856	28.4538	31.0095	64.3069	63.7304	69.5375	35.64	37.0663	43.3165	38.3408	49.4718	30.983	65.8583	-0.216934	0.28751	0.48493	0.181333	0.0585516	0.632152	0.504529	0.702007	0.398382	0.275448	0.849288	0.19751	-0.106273	-0.228877	0.344555	-0.303843	-0.426212
Seita.1G194000.1	not assigned.no ontology	not assigned	PF05794	AT1G22930.1	T-complex protein 11	16.3946	18.523	17.9293	30.921	31.579	22.9126	22.1617	17.3552	17.903	9.55729	8.48094	20.8711	23.4642	21.7308	5.81756	5.64103	10.4452	16.9302	13.4198	17.5875	17.6156	28.4709	19.14	9.01911	22.022	7.30128	15.9792	0.413931	0.129697	-0.567531	0.0281006	-1.00461	-0.39134	-0.28414	-0.981956	-0.386027	-1.41949	-0.805707	-0.697101	-0.101687	-1.13417	-0.521103	0.596322	-0.436198
Seita.1G194100.1	not assigned.no ontology.proline rich family	Photosynthesis		AT5G07020.1	proline-rich family protein	413.16	483.206	501.464	190.06	296.519	191.965	872.534	1026.79	1102.5	230.037	368.84	195.268	271.208	351.046	614.143	865.463	524.554	214.499	151.436	128.748	465.943	226.181	1000.61	299.438	272.508	668.053	164.894	-1.31804	1.1241	-0.204004	-1.07745	0.802913	-1.74928	2.44216	1.11399	0.240597	2.12093	-0.431272	-1.32809	-2.20158	-0.321173	-2.8734	-0.873414	1.00688
Seita.1G194200.2	RNA.regulation of transcription.Nucleosome/chromatin assembly factor group	not assigned	PF15613,PF02791,PF15614	AT5G08630.1	DDT domain-containing protein	35.653	25.1197	27.8123	59.0936	97.2938	74.7017	39.5934	29.1216	65.2213	22.601	18.4457	35.3424	28.412	21.6703	15.0843	12.2042	15.3978	30.6507	32.6007	28.0136	29.5283	77.0297	44.6454	20.5234	28.4749	14.2288	30.4217	1.11768	0.617687	-0.127116	-0.337356	-0.787373	-0.20423	-0.499783	-1.24466	-1.45544	-1.90531	-1.32223	-0.744572	-0.955253	-1.40485	-0.8221	-0.210057	-0.659666
Seita.1G195000.1	RNA.regulation of transcription.ARR	Phytohormone action	PF00072	AT1G59940.1	response regulator 3	175.877	65.2935	159.804	93.6487	27.7287	36.5556	28.6531	27.2076	0.93837	94.97	103.313	88.5468	78.7516	69.5169	133.819	125.903	54.3149	114.809	203.377	219.789	133.658	52.6443	18.933	99.1417	78.9384	104.679	179.325	-1.62947	-2.80135	-0.00502046	-1.03664	-0.0448775	0.175447	-1.17266	1.62426	0.592953	1.58438	1.80513	2.79546	1.76554	2.75574	2.97751	-1.03153	-0.0398511
Seita.1G195100.1	misc.short chain dehydrogenase/reductase (SDR)	not assigned	PF13561	AT1G10310.1	NAD(P)-binding Rossmann-fold superfamily protein	50.988	71.1904	50.8618	109.083	176.171	96.5936	54.5797	37.8257	34.5879	31.1673	24.4631	88.5985	116.53	76.4519	31.7287	32.831	28.3348	68.656	58.6837	44.1422	57.6801	127.283	42.3311	27.8152	93.86	30.9648	57.1606	0.86309	-0.44743	-0.664879	0.404766	-0.634289	-0.266651	-1.31062	-1.52812	-0.458383	-1.49747	-1.12989	-0.217557	0.852307	-0.18695	0.18088	1.06986	0.0306063
Seita.1G195300.1	RNA.processing.splicing	RNA processing	PF13893,PF00642	AT1G10320.1	Zinc finger C-x8-C-x5-C-x3-H type family protein	73.5053	56.3823	69.4306	57.6287	48.601	81.2295	78.9023	23.6942	47.5291	42.7365	27.1938	52.3523	34.8472	50.0271	11.5032	10.6079	10.951	36.6024	52.7671	33.1665	66.4394	62.4864	50.0419	34.9651	45.7422	11.0207	40.8453	-0.352141	-0.421067	-0.541634	-0.827571	-2.31706	-0.950501	-0.0690155	-0.189708	-0.47553	-1.96618	-0.598507	-0.120656	-0.406404	-1.89602	-0.529345	-0.285628	-1.77396
Seita.1G195500.2	RNA.regulation of transcription.ARF	RNA biosynthesis	PF02309,PF02362,PF06507	AT1G59750.4	auxin response factor 1	105.321	69.9374	101.908	173.742	68.8264	191.377	104.899	61.1083	46.4389	114.127	73.8841	72.109	49.9078	113.62	77.5037	60.0922	100.606	70.9784	106.42	109.851	92.3888	144.648	70.8153	94.0056	78.5457	79.4005	95.7497	0.377077	-0.388185	0.406692	-0.527317	0.0303047	-0.202028	-0.765318	0.0297092	-0.904499	-0.346735	-0.579162	0.79481	-0.139068	0.418436	0.186211	-0.934024	-0.376329
Seita.1G195700.1	transport.unspecified anions	Solute transport	PF00571,PF00654	AT5G49890.1	chloride channel C	43.6804	33.3168	47.1156	52.7634	56.3508	31.1455	81.6833	83.3787	135.618	19.9181	11.5032	83.7474	53.414	56.2405	23.1909	19.6481	27.8086	82.4722	48.6024	42.3658	41.371	46.7533	100.227	15.7107	64.4673	23.5492	57.8135	-0.102169	1.30193	-1.01039	0.349539	-0.556409	0.239156	1.40434	-0.908833	0.451806	-0.45449	0.3414	-2.31201	-0.952658	-1.8581	-1.063	1.3605	0.453701
Seita.1G195800.2	tetrapyrrole synthesis.ferrochelatase	Coenzyme metabolism	PF00762	AT2G30390.1	ferrochelatase 2	564.409	570.818	622.406	324.692	326.34	293.927	568.061	301.561	107.134	615.087	531.399	590.701	705.81	722.395	279.795	263.552	199.435	495.239	529.508	551.032	585.878	314.986	325.585	573.243	672.969	247.594	525.26	-1.17236	-0.878254	0.362376	-0.0975339	-0.968458	-0.414505	0.294082	1.53472	1.07486	0.203844	0.757877	1.2406	0.780747	-0.0902246	0.463773	-0.459918	-1.33078
Seita.1G195900.1	not assigned.unknown	not assigned	PF05634	AT5G61930.2	Arabidopsis thaliana protein of unknown function (DUF794)	2.74023	3.178	2.75256	5.14029	4.15785	1.68887	8.67077	2.31999	2.06538	4.82692	7.43668	3.38298	7.34456	0.746014	2.72983	2.60475	3.93924	0	4.01487	5.37289	2.89026	3.66234	4.35205	6.1318	3.82452	3.09128	3.12926	0.0594853	0.565487	1.44967	0.108722	0.337619	-0.138421	0.507905	1.39545	0.0493543	0.279722	-0.19856	0.886056	-0.458801	-0.226163	-0.705632	-1.34664	-1.10889
Seita.1G196000.1	Co-factor and vitamine metabolism.molybdenum cofactor	Coenzyme metabolism	PF02597	AT4G10100.2	co-factor for nitrate, reductase and xanthine dehydrogenase 7	15.3943	14.9631	15.39	15.5622	25.7002	22.3696	34.1682	59.6353	38.6374	13.0993	29.7607	14.6095	5.50471	15.3762	31.3911	38.7561	21.9366	13.8749	19.1139	14.779	15.2491	21.2107	44.147	21.43	11.8301	30.6946	15.9226	0.207147	1.55853	0.923245	-0.655325	1.28297	-0.190859	1.35213	0.716938	-0.863123	1.0767	-0.39825	-0.634486	-2.21462	-0.274901	-1.75006	-1.57893	0.35942
Seita.1G196100.1	not assigned.unknown	not assigned		AT4G10080.1		23.8581	66.1933	26.3888	28.0227	31.5639	28.4334	29.7877	50.3212	54.2196	66.4298	53.6743	36.3442	43.517	30.3219	36.6516	32.2341	27.6003	86.2582	68.3869	79.6123	38.8134	29.34	44.7762	60.052	36.7277	32.162	78.0858	-0.68879	0.22577	1.00404	-0.385171	-0.0184874	0.740792	0.914613	1.69296	0.303744	0.670094	1.42993	0.778326	-0.611004	-0.244197	0.514957	-1.38945	-1.02221
Seita.1G196700.1	hormone metabolism.jasmonate.synthesis-degradation.12-Oxo-PDA-reductase	Enzyme classification	PF00724	AT1G76690.1	12-oxophytodienoate reductase 2	20.1396	19.9832	13.7678	20.9552	13.2889	18.073	28.4913	13.8743	22.0275	4.36961	7.95458	24.4918	14.2279	30.8769	8.03489	2.31219	4.07959	9.2467	5.64898	4.03185	17.9635	17.439	21.4644	6.16209	23.1989	4.80889	6.30918	-0.315814	0.259154	-1.12282	0.0744597	-1.62143	-1.73696	0.575119	-0.808775	0.390517	-1.3081	-1.42283	-1.38172	-0.184866	-1.88033	-1.99618	1.19896	-0.497094
Seita.1G197100.1	RNA.processing.splicing	RNA processing	PF04046	AT5G38600.1	Proline-rich spliceosome-associated (PSP) family protein / zinc knuckle (CCHC-type) family protein	48.4729	36.0724	46.4932	53.2063	43.5891	43.7031	53.0634	44.1357	27.917	48.2898	32.8826	66.2087	67.2037	79.9843	52.6344	38.6839	53.0701	84.1838	82.0974	92.3456	43.6795	46.8329	41.7053	40.5862	71.1322	48.1295	86.2089	-0.173426	-0.0572721	0.280973	0.410376	0.395363	0.728157	0.116137	0.454464	0.583925	0.568862	0.901752	0.338223	0.467661	0.452616	0.785438	0.129233	0.11434
Seita.1G197300.1	misc.oxidases - copper	not assigned	PF01494	AT4G15760.1	monooxygenase 1	68.0734	42.357	37.5092	0.884974	0.501084	4.32511	9.257	1.0615	14.5802	15.1386	9.73986	1.32813	9.82985	5.49149	4.01546	3.25648	8.89652	20.1012	26.2621	22.606	49.3132	1.90372	8.29955	12.4392	5.54982	5.38949	22.9898	-4.85569	-2.53481	-1.58428	-3.40238	-2.91216	-1.3391	2.31883	3.26369	1.45924	1.93342	3.52361	0.94868	-0.865658	-0.378812	1.19728	-1.81483	-1.32527
Seita.1G198400.2	not assigned.unknown	not assigned		AT3G59910.1	Ankyrin repeat family protein	74.0983	56.6849	62.2614	92.2049	111.938	93.91	65.7533	59.643	61.7648	55.8324	46.569	39.2792	33.5633	44.532	40.9826	33.0413	40.8426	29.1073	34.6218	41.7853	64.3482	99.351	62.387	51.2007	39.1249	38.2888	35.1715	0.35735	-0.0270954	0.0669013	-1.00621	-0.487608	-1.12057	-0.384449	-0.290392	-1.36383	-0.84504	-1.47823	0.0939898	-0.979102	-0.460512	-1.09346	-1.07295	-0.554323
Seita.1G198600.1	OPP.oxidative PP.6-phosphogluconate dehydrogenase	Amino acid metabolism	PF03807,PF14833	AT3G25530.1	glyoxylate reductase 1	374.945	306.835	381.747	52.3134	83.024	89.5777	132.847	194.804	81.967	140.02	153.335	210.706	284.183	309.249	247.074	316.622	181.959	217.194	264.987	268.567	354.509	74.9717	136.539	146.678	268.046	248.552	250.25	-2.4993	-1.34825	-0.858618	-0.69769	-0.221357	-0.756651	1.15096	1.64047	1.80179	2.27776	1.74279	0.489553	0.650645	1.12683	0.591673	0.161008	0.637218
Seita.1G198900.1	protein.degradation.ubiquitin.E3.SCF.FBOX	Secondary metabolism	PF00646,PF01344	AT2G44130.1	Galactose oxidase/kelch repeat superfamily protein	4.49448	4.42606	1.5247	7.11576	8.23714	9.81928	5.11063	3.12554	0.530006	59.7879	76.7379	22.5661	20.1636	44.9222	9.22495	4.92508	6.28618	0.787634	1.75816	3.3881	3.48175	8.39073	2.92206	68.2629	29.2173	6.81207	1.97797	0.977182	-0.236545	4.66172	2.73344	1.19593	-1.01975	-1.21447	3.69261	1.7575	0.223668	-2.00283	4.89702	2.97072	1.43154	-0.782239	-1.93785	-3.46358
Seita.1G199000.1	misc.glutathione S transferases	Amino acid metabolism	PF13417	AT2G02380.1	glutathione S-transferase (class zeta) 2	134.706	173.979	102.594	224.447	329.077	384.005	187.341	203.477	373.199	179.567	173.164	157.266	160.143	159.83	75.5637	91.1393	60.7188	208.588	208.141	168.639	137.093	312.509	254.672	176.366	159.08	75.8073	195.123	0.924516	0.921462	0.763331	-0.0823287	-0.576882	0.254786	-0.00299189	-0.161071	-1.0069	-1.50143	-0.669757	-0.158068	-1.00385	-1.49829	-0.666731	-0.845733	-1.34004
Seita.1G199100.1	RNA.regulation of transcription.Alfin-like	RNA biosynthesis	PF12165	AT2G02470.1	alfin-like 6	143.607	174.133	129.195	127.538	105.942	129.097	263.082	177.045	102.002	119.736	109.31	184.901	155.926	177.461	125.725	95.8528	90.5898	212.317	228.198	231.12	148.978	120.859	180.71	114.523	172.763	104.056	223.878	-0.578278	0.266612	0.0167348	-0.0831905	-0.254898	0.329793	0.844906	0.594975	0.495131	0.323311	0.908133	-0.249855	-0.349823	-0.52149	0.0631626	-0.0999228	-0.271596
Seita.1G199200.1	#N/A	not assigned	PF12854,PF13041	AT1G09900.1	Pentatricopeptide repeat (PPR-like) superfamily protein	6.18369	5.41615	5.86386	18.8477	15.8484	8.24897	7.94274	17.2334	1.57254	7.34828	9.64554	68.8505	61.3618	56.1055	6.12182	3.171	4.04073	16.0022	15.4523	14.277	5.82123	14.315	8.91623	8.49691	62.1059	4.44452	15.2438	1.00287	0.627123	0.935108	3.09987	-0.12825	1.12208	-0.374673	-0.0648226	2.09781	-1.13033	0.119422	0.30903	2.47157	-0.754405	0.493964	2.16101	-1.06101
Seita.1G199400.1	transport.metal	not assigned		AT2G37920.1	copper ion transmembrane transporters	12.6487	13.9216	18.7263	26.6033	65.4648	26.8874	64.8693	62.2448	14.3336	41.926	31.6348	38.7672	15.4222	25.5466	77.4176	64.3491	46.7847	37.7789	31.6764	45.617	15.0989	39.6519	47.1492	36.7804	26.5787	62.8505	38.3574	1.11455	1.63209	1.65889	0.516601	2.31828	1.08085	0.518334	0.545853	-0.598201	1.20525	-0.0336606	0.0276114	-1.11632	0.686861	-0.551972	-1.14368	0.659049
Seita.1G199800.1	protein.degradation.serine protease	Protein homeostasis	PF00004,PF10431	AT1G33360.1	ATP-dependent Clp protease	96.513	73.764	87.6676	253.292	204.906	201.926	101.518	40.5425	31.6545	98.5669	65.7112	149.052	112.132	158.005	70.7562	71.7203	76.0974	93.9446	115.242	123.468	85.9815	220.041	57.9051	82.1391	139.729	72.858	110.885	1.07952	-0.589308	0.317212	0.408935	0.0266465	0.113959	-1.66892	-0.762178	-0.670636	-1.05279	-0.965627	0.906405	0.998348	0.61586	0.703358	0.0916313	-0.290515
Seita.1G200100.1	not assigned.unknown	not assigned	PF04178	AT5G23550.1	Got1/Sft2-like vescicle transport protein family	20.9111	25.4458	16.885	36.2321	46.3674	56.2307	34.8076	16.4724	28.8781	17.6841	19.8558	50.2035	75.2236	58.2914	18.3043	11.6693	22.8768	24.9703	21.3792	24.1964	21.0807	46.2768	26.7194	18.7699	61.2395	17.6168	23.5153	0.863389	0.342096	0.232639	1.23964	-0.0113684	-0.0954376	-0.521105	-0.630333	0.376311	-0.874484	-0.959149	-0.10927	0.897342	-0.353301	-0.437692	1.00651	-0.243836
Seita.1G201000.1	RNA.regulation of transcription.Trihelix	RNA biosynthesis	PF13837	AT3G14180.1	sequence-specific DNA binding transcription factors	33.8944	25.0403	32.0032	8.61596	10.7492	9.23616	30.5759	8.22133	4.26434	22.9361	15.0225	11.7838	9.02927	15.1327	14.1208	12.7633	20.8833	3.12067	14.4386	12.746	30.3126	9.53377	14.3539	18.9793	11.9819	15.9225	10.1017	-1.92309	-1.09772	-0.288608	-1.62003	-0.673406	-1.82936	0.824681	1.63322	0.303496	1.24809	0.0937263	0.808406	-0.521597	0.423734	-0.731004	-1.33046	-0.384443
Seita.1G201100.1	nucleotide metabolism.phosphotransfer and pyrophosphatases.nucleoside diphosphate kinase	Enzyme classification	PF00334	AT1G17410.1	Nucleoside diphosphate kinase family protein	21.2927	18.4161	17.6123	34.9299	36.6845	35.6324	17.6907	17.0402	5.22871	3.62378	5.69633	17.3186	6.03195	24.5994	13.734	15.8088	16.681	7.85052	12.2668	7.81712	19.107	35.7489	13.3199	4.66006	15.9833	15.4079	9.31146	0.629758	-0.506805	-1.6101	-0.548221	-0.0481583	-1.27691	-1.13693	-2.24226	-1.17859	-0.677714	-1.90797	-1.10359	-0.040999	0.458295	-0.769709	1.06494	1.55938
Seita.1G201500.1	not assigned.no ontology.pentatricopeptide (PPR) repeat-containing protein	RNA processing	PF13041	AT1G09900.1	Pentatricopeptide repeat (PPR-like) superfamily protein	12.6617	10.9609	12.6997	29.8258	23.5925	18.9407	22.8598	25.175	3.6076	11.6223	11.4184	16.0023	17.6578	24.0601	32.3379	27.2143	20.6789	37.1459	26.5559	27.8309	12.1074	24.1197	17.2142	11.5203	19.2401	26.7437	30.5109	0.70924	0.511998	0.324297	0.370289	1.40388	1.07758	-0.196798	-0.384171	-0.339173	0.696075	0.368543	-0.187246	-0.142172	0.892229	0.565164	0.0453589	1.0786
Seita.1G201800.1	not assigned.unknown	Carbohydrate metabolism	PF00782	AT3G10940.1	dual specificity protein phosphatase (DsPTP1) family protein	32.0924	45.2304	29.2127	31.8395	52.6531	47.8497	75.5016	54.8263	18.7764	44.0506	64.4462	66.7973	63.8362	45.3533	40.8626	46.6322	37.7548	87.637	85.363	91.3894	35.5119	44.1141	49.7014	54.2484	58.6623	41.7499	88.1298	0.0430331	0.471177	1.03065	0.427552	0.498418	1.05085	0.428281	0.987971	0.384607	0.455559	1.00802	0.559607	-0.0437748	0.0273601	0.579539	-0.603547	-0.532107
Seita.1G202000.2	cell.organisation	RNA processing	PF17098	AT3G54170.1	FKBP12 interacting protein 37	46.0788	34.475	36.3677	71.1801	68.8587	75.7969	52.0783	28.2169	34.9114	24.4856	26.1944	77.8457	78.2074	71.021	35.4959	31.3876	32.8954	69.622	95.5486	97.3643	38.9738	71.9452	38.4022	25.34	75.6914	33.2596	87.5116	0.614037	-0.0158372	-0.215676	0.66696	0.0351392	0.911996	-0.629872	-0.829712	0.0529212	-0.578771	0.298016	-0.199838	0.682795	0.0509724	0.927828	0.882638	0.250696
Seita.1G202400.1	not assigned.unknown	not assigned	PF07800	AT1G68140.1	Protein of unknown function (DUF1644)	26.4483	28.6765	18.6567	35.8855	51.4421	35.0436	32.3828	45.8149	50.478	25.0267	25.3458	34.6709	39.5909	38.665	29.1328	22.4474	24.0538	57.5323	36.9682	39.1012	24.5938	40.7904	42.8919	25.1863	37.6423	25.2113	44.5339	0.456278	0.826969	0.43318	0.319475	0.294729	0.606248	0.371001	-0.022715	-0.136856	-0.161256	0.150026	-0.39346	-0.507822	-0.531962	-0.22101	-0.114066	-0.138402
Seita.1G202500.1	not assigned.unknown	not assigned		AT1G36990.1		12.4225	10.4974	12.0984	17.3763	10.9046	13.6542	11.2271	19.5755	12.1444	8.21935	9.78806	13.1748	17.3948	14.827	11.4782	10.2652	12.6329	31.8692	24.1645	28.8524	11.6728	13.9784	14.3157	9.00371	15.1322	11.4588	28.2954	-0.0153851	0.31061	0.022966	0.0810769	0.228744	1.01893	0.326274	0.0383682	0.0965395	0.244368	1.03494	-0.287332	-0.229834	-0.0816159	0.708034	0.0580293	0.205467
Seita.1G202600.1	protein.glycosylation	Cell wall organisation	PF13334,PF01762	AT1G77810.2	Galactosyltransferase family protein	25.5393	35.5214	26.8944	69.2498	56.9132	97.1647	20.8158	22.2783	120.65	18.5441	9.10937	55.0477	53.7463	56.6326	15.5623	11.729	24.4571	73.6625	66.9775	63.388	29.3184	74.4426	54.5814	13.8267	55.1422	17.2495	68.0093	1.06913	0.933118	-0.717374	0.609649	-0.529206	0.954213	-0.135723	-1.78682	-0.459586	-1.5984	-0.114913	-1.65016	-0.323773	-1.46205	0.0208281	1.32745	0.188051
Seita.1G202700.1	#N/A	not assigned	PF05255	AT1G36980.1		78.1231	90.6528	77.4687	34.4647	49.0361	47.0848	66.9029	68.4559	72.4514	36.4811	33.1074	76.4838	106.162	83.7779	39.6313	43.1393	38.1446	52.7439	53.448	58.0216	82.0815	43.5285	69.27	34.7943	88.808	40.3051	54.7379	-1.18405	-0.228628	-0.842436	-0.182124	-0.761781	-0.839499	0.955379	0.3412	1.00214	0.421899	0.344618	-0.613837	0.0465431	-0.533179	-0.610832	0.660579	0.0806514
Seita.1G203000.1	redox.thioredoxin	not assigned	PF00085	AT1G07700.1	Thioredoxin superfamily protein	159.424	197.052	167.981	49.7159	57.4533	38.6605	130.325	134.174	31.5363	155.149	131.318	95.3637	120.543	112.473	88.6592	79.1244	55.1875	104.043	137.692	155.315	174.819	48.6099	98.6786	143.234	109.46	74.3237	132.35	-2.1251	-0.824704	0.102081	-0.974076	-0.960995	-0.664377	1.30031	2.22696	1.15124	1.16375	1.46092	0.926699	-0.149287	-0.136357	0.160399	-1.0761	-1.06292
Seita.1G203100.1	protein.postranslational modification	Protein modification	PF13672	AT1G47380.1	Protein phosphatase 2C family protein	15.7338	13.2904	15.7688	38.7805	25.4392	38.4772	20.5418	11.7435	8.61388	12.3702	9.08849	49.6487	55.4615	61.9677	18.1902	15.7037	21.2046	29.5908	64.3558	67.9909	14.931	34.2323	13.6331	10.7294	55.6926	18.3662	53.9791	0.91778	-0.127463	-0.0850355	1.59814	0.550387	1.58679	-1.04532	-1.00254	0.680504	-0.366561	0.669239	0.0423189	1.72568	0.677735	1.71432	1.68277	0.634753
Seita.1G203200.1	RNA.regulation of transcription.unclassified	RNA processing	PF00076	AT1G47500.1	RNA-binding protein 47C\'	90.5258	79.9615	62.9026	135.165	60.6349	68.63	48.6471	101.416	137.327	60.0591	33.7369	48.4536	51.5712	59.957	189.329	135.053	143.844	173.27	151.49	163.736	77.7967	88.1432	95.7966	46.898	53.3273	156.076	162.832	-0.10744	0.350646	-0.354423	-0.834199	1.26911	0.817115	0.458133	-0.24708	-0.726885	1.37669	0.924648	-0.705011	-1.18489	0.918505	0.466422	-0.47957	1.62325
Seita.1G204000.1	Co-factor and vitamine metabolism.riboflavin.GTP cyclohydrolase II	Coenzyme metabolism	PF00925,PF00926	AT5G64300.1	GTP cyclohydrolase II	45.3474	28.5254	53.9671	53.0466	72.573	43.3568	60.6432	96.9894	169.337	15.6779	14.5998	52.4854	47.6765	45.2898	56.5229	62.5229	100.339	45.0853	52.09	51.6134	42.6133	56.3255	108.99	15.1389	48.4839	73.1284	49.5962	0.130142	1.39675	-1.08769	-0.103523	1.02412	-0.0332398	1.26686	-1.21845	-0.23372	0.894249	-0.163415	-2.48412	-1.50054	-0.372398	-1.43022	0.98487	2.11085
Seita.1G204500.1	RNA.regulation of transcription.C2H2 zinc finger family	RNA biosynthesis		AT1G34370.1	C2H2 and C2HC zinc fingers superfamily protein	37.625	28.4703	32.8617	14.9456	6.45438	8.15638	38.0608	19.6553	13.4769	19.9796	12.216	14.6366	11.1037	15.7348	18.5484	12.2452	19.2047	9.87984	12.9728	14.9998	32.9857	9.85213	23.731	16.0978	13.825	16.6661	12.6175	-2.00545	-0.474403	-0.64418	-1.53626	-0.725159	-1.62819	1.53079	1.35979	0.469767	1.27871	0.377543	-0.169982	-1.0616	-0.250925	-1.15356	-0.890985	-0.0808526
Seita.1G204600.2	signalling.light	External stimuli response	PF00875,PF12546,PF03441	AT4G08920.1	cryptochrome 1	136.654	81.7257	122.413	179.723	184.482	130.262	148.485	86.9762	72.8666	115.301	74.255	100.71	81.6399	110.703	124.83	91.2624	99.7983	94.0783	128.566	140.676	113.597	164.823	102.776	94.7778	97.6844	105.297	121.107	0.265168	-0.145251	0.123401	-0.504846	0.158273	-0.158415	-0.410434	-0.141732	-0.770088	-0.106858	-0.423617	0.268633	-0.359576	0.303508	-0.0131483	-0.628224	0.0348647
Seita.1G204700.1	transport.sugars	Solute transport	PF16913	AT5G65000.1	Nucleotide-sugar transporter family protein	22.5761	23.5209	21.3077	26.1338	34.1477	19.8148	17.7917	15.2911	17.7593	7.03073	8.66349	45.4559	40.3716	50.1195	20.6221	18.065	22.9428	102.303	65.9796	39.764	22.4682	26.6988	16.9474	7.84711	45.3157	20.5433	69.349	-0.0271082	-0.391488	-1.10662	0.714411	0.125475	1.37795	-0.364618	-1.08077	0.741773	0.152648	1.40546	-0.715337	1.10614	0.516736	1.76964	1.82216	1.23075
Seita.1G204800.1	protein.degradation.ubiquitin.ubiquitin protease	Protein homeostasis	PF00443	AT4G39910.1	ubiquitin-specific protease 3	33.5146	34.7003	29.5183	44.2369	36.6549	37.0841	44.3369	21.3589	47.4951	26.7972	30.3222	132.405	79.4856	70.8656	19.1647	15.8177	21.5997	32.7093	30.7326	28.4063	32.5777	39.3253	37.7303	28.5597	94.252	18.8607	30.6161	-0.00539062	0.216501	0.215322	1.24015	-0.531472	-0.340475	0.221966	0.220812	1.24579	-0.526355	-0.3352	-0.00110108	1.02356	-0.74789	-0.557039	1.02453	-0.746324
Seita.1G205200.3	transport.sugars	not assigned	PF00083	AT1G34580.1	Major facilitator superfamily protein	4.72074	5.94806	2.09292	30.9623	10.6472	13.0489	12.2612	15.3563	58.945	1.85497	4.55607	42.8274	17.3434	19.6715	0.929824	1.33787	2.67525	27.8557	16.934	11.4726	4.25391	18.2195	28.8542	3.20552	26.6141	1.64765	18.7541	1.77696	2.77034	0.015655	2.32727	-1.06684	1.8702	0.996845	-1.7594	0.550414	-2.84669	0.0935111	-2.75091	-0.446775	-3.83379	-0.903348	2.30954	-1.07581
Seita.1G205300.1	protein.synthesis.ribosomal protein.eukaryotic.40S subunit.S12	Protein biosynthesis	PF01248	AT2G32060.2	Ribosomal protein L7Ae/L30e/S12e/Gadd45 family protein	201.684	174.346	207.36	262.324	276.683	218.176	124.146	285.289	259.815	187.188	127.839	238.353	232.546	155.331	599.407	536.48	585.609	350.658	232.62	243.841	194.463	252.394	223.084	157.513	208.743	573.832	275.706	0.100636	0.247477	0.07684	-0.186822	1.82262	0.257452	0.146855	-0.0237853	-0.287473	1.72206	0.156824	-0.170621	-0.434313	1.57516	0.00996236	-0.26366	1.74569
Seita.1G205800.1	protein.degradation.ubiquitin.E3.SCF.FBOX	not assigned	PF00646,PF01344	AT1G22040.1	Galactose oxidase/kelch repeat superfamily protein	23.2752	25.9101	25.6956	23.8009	33.5951	29.5748	32.4417	41.6651	65.0244	27.8112	24.8736	41.9012	47.773	42.1603	18.1729	14.4891	17.3685	61.6741	51.9441	48.6753	24.9603	28.9903	46.3771	26.3424	43.9449	16.6768	54.0978	-0.0559753	0.916884	0.469611	0.519142	-0.3242	0.860614	0.97318	0.525836	0.57531	-0.268447	0.916867	-0.446924	-0.398093	-1.24077	-0.0565783	0.0491079	-0.793271
Seita.1G206500.1	not assigned.no ontology.ABC1 family protein	Protein modification	PF03109	AT5G64940.2	ABC2 homolog 13	315.026	216.088	336.416	380.154	257.208	393.067	120.826	128.209	83.3997	389.249	192.135	369.367	402.141	423.12	407.521	388.154	410.865	378.982	730.338	591.287	289.177	343.476	110.811	290.692	398.21	402.18	566.869	-0.0222295	-1.36411	0.368956	0.170417	0.741997	0.714053	-1.34197	0.391204	0.192653	0.764254	0.736303	1.73296	1.53462	2.10601	2.07824	-0.198563	0.373022
Seita.1G206600.1	protein.postranslational modification.kinase.receptor like cytoplasmatic kinase VII	Phytohormone action	PF08263,PF00069	AT1G71830.1	somatic embryogenesis receptor-like kinase 1	218.701	213.857	197.64	156.503	111.899	133.745	215.573	131.002	136.955	152.681	150.629	107.023	183.932	173.097	156.134	146.996	217.013	111.566	133.62	145.804	210.066	134.049	161.177	151.655	154.684	173.381	130.33	-0.925234	-0.385114	-0.0650529	-0.736909	-0.0284633	-0.944214	0.540092	0.860125	0.188345	0.896713	-0.0189883	0.320034	-0.351766	0.356628	-0.559074	-0.671814	0.0365867
Seita.1G206700.2	not assigned.no ontology	not assigned		AT5G64550.1	loricrin-related	17.0364	10.0753	4.2594	16.079	27.3582	12.8222	215.989	63.7843	87.3297	18.4439	23.4139	55.2227	47.59	91.1003	66.1195	50.8131	74.5938	8.21794	16.1762	16.5147	10.4571	18.7531	122.368	20.9289	64.6377	63.8421	13.6363	0.575937	3.51183	1.41557	2.32905	2.85557	0.134864	2.93741	0.841435	1.7537	2.28168	-0.441358	-2.09465	-1.18443	-0.654937	-3.37835	0.911083	1.43921
Seita.1G207000.1	transport.sugars.sucrose	Solute transport	PF13347	AT2G02860.1	sucrose transporter 2	35.6158	15.789	23.4116	14.149	6.16256	10.4678	6.04748	1.65958	0.675405	104.91	78.4169	30.9638	27.4525	18.3394	153.433	108.161	193.243	5.77885	32.4193	35.8545	24.9388	10.2598	2.79415	91.6632	25.5852	151.612	24.6842	-1.5366	-3.09341	2.27052	-0.239875	2.85022	-0.267619	-1.56205	3.80699	1.29777	4.38652	1.26986	5.35809	2.85908	5.93874	2.83058	-2.51114	0.57953
Seita.1G207100.1	DNA.synthesis/chromatin structure	Chromatin organisation	PF00956	AT1G18800.1	NAP1-related protein 2	117.181	131.211	99.6613	268.195	159.956	177.838	181.688	198.472	217.151	141.06	91.2632	128.07	155.031	118.146	238.19	231.292	211.094	179.105	152.921	149.865	116.018	201.996	199.104	116.161	133.749	226.859	160.631	0.513367	0.800657	0.377599	-0.0885497	1.23378	0.217281	0.287355	-0.135689	-0.601963	0.720542	-0.296102	-0.42299	-0.889274	0.433173	-0.583435	-0.466194	0.85609
Seita.1G207600.1	RNA.regulation of transcription.unclassified	RNA biosynthesis	PF02536	AT2G03050.1	Mitochondrial transcription termination factor family protein	11.8423	9.08105	11.7981	8.71013	8.0519	2.45294	33.9805	17.2798	5.11077	10.4283	13.5643	16.886	15.2699	10.9679	18.3758	16.8735	13.571	4.04201	12.0301	14.7193	10.9071	6.40499	18.7903	11.9963	14.3746	16.2734	10.2638	-1.03332	0.761366	0.544964	0.107858	0.839505	-0.343017	1.79527	1.57786	1.1427	1.87239	0.691189	-0.215708	-0.654204	0.0787097	-1.10496	-0.437909	0.29414
Seita.1G208500.1	#N/A	Photosynthesis	PF05757	AT1G14150.1	PsbQ-like 2	71.1349	137.175	72.1556	131.967	90.2886	58.489	30.4523	80.7036	0	112.357	45.3543	122.896	156.783	157.893	116.621	139.26	71.4899	101.27	174.255	169.704	93.4885	93.5817	37.052	78.8558	145.857	109.124	148.41	-0.302874	-1.30122	0.0869112	0.333324	0.502458	0.392933	-0.998616	0.389772	0.636266	0.805363	0.695876	1.38783	1.63483	1.80342	1.6944	0.246372	0.415478
Seita.1G208800.1	not assigned.no ontology	not assigned	PF06127	AT1G18720.1	Protein of unknown function (DUF962)	70.2259	71.3188	50.4757	72.3316	149.15	94.0401	119.255	139.11	253.453	74.7638	68.2218	81.1843	58.3209	49.381	48.8286	63.0358	47.2883	109.031	90.9093	106.779	64.0068	105.174	170.606	71.4928	62.9621	53.0509	102.24	0.45204	1.44796	0.559398	-0.311876	0.00604183	0.424504	0.996095	0.107529	-0.764032	-0.445943	-0.0275328	-0.888378	-1.76002	-1.44176	-1.02362	-0.871361	-0.553235
Seita.1G209800.1	transport.misc	not assigned	PF04515	AT1G25500.2	Plasma-membrane choline transporter family protein	11.4684	4.30684	8.36571	9.78792	10.3452	5.50273	4.83663	3.40555	2.91054	4.84249	4.14082	7.86888	8.65273	10.4115	4.36885	4.07339	5.67863	7.80093	14.357	11.1095	8.04697	8.54527	3.71757	4.49165	8.97769	4.70696	11.0891	-0.183617	-1.07462	-0.436389	-0.130829	-0.503617	0.208549	-0.893355	-0.254028	0.0528761	-0.321251	0.39262	0.635657	0.946297	0.568854	1.28532	0.306821	-0.0668887
Seita.1G209900.1	signalling.14-3-3 proteins	not assigned	PF00244	AT3G02520.1	general regulatory factor 7	181.956	198.628	143.102	232.464	143.61	171.302	163.096	157.869	256.386	87.916	100.411	106.384	140.842	193.344	296.621	325.472	351.062	232.706	186.4	190.976	174.562	182.459	192.45	94.1637	146.857	324.385	203.361	-0.218821	0.165315	-0.476804	-0.547704	1.15505	-0.0299829	0.384147	-0.258048	-0.328905	1.37392	0.188849	-0.642104	-0.713029	0.989741	-0.195308	-0.0708116	1.63171
Seita.1G210000.1	protein.degradation.ubiquitin.E3.SCF.FBOX	Phytohormone action	PF00646	AT4G24210.1	F-box family protein	7.46509	8.99439	8.01944	12.0358	6.17194	11.4903	10.0562	2.93529	9.95489	4.06955	5.99723	7.87711	2.66516	10.4223	2.33084	5.03057	4.90285	5.1519	8.32387	6.56638	8.15964	9.89935	7.64879	5.03339	6.98821	4.08809	6.68072	0.00211503	-0.0861534	-0.292095	-0.510899	-0.723501	-0.534784	-0.0883884	-0.294878	-0.513733	-0.727194	-0.537679	-0.206044	-0.424585	-0.637386	-0.448483	-0.217509	-0.429943
Seita.1G210300.1	mitochondrial electron transport / ATP synthesis.NADH-DH.complex I	Protein homeostasis	PF01145	AT5G40770.1	prohibitin 3	83.0574	108.508	71.7481	59.4102	117.581	78.6188	69.4695	89.2601	170.71	41.7106	58.4754	42.9343	29.7382	24.2949	24.3791	30.0666	30.7684	40.8891	36.5091	41.9036	87.7712	85.2032	109.813	50.093	32.3225	28.4047	39.7673	-0.311911	0.355539	-0.388229	-1.73141	-1.36568	-1.39626	0.667491	-0.0764365	-1.41982	-1.05417	-1.08458	-0.743716	-2.08698	-1.72116	-1.75182	-1.34279	-0.977052
Seita.1G210400.3	not assigned.unknown	not assigned				11.1569	9.92673	7.82341	14.741	12.0506	14.3434	5.41923	7.53996	6.88461	6.37932	5.46575	14.8472	13.5633	11.2255	7.5109	4.03608	6.77097	15.1594	16.5434	14.1195	9.63567	13.7117	6.6146	5.92254	13.212	6.10598	15.2741	0.232505	-0.52	-0.303587	0.161492	-0.394218	0.408135	-0.753266	-0.536498	-0.0710921	-0.627171	0.175794	0.215577	0.682307	0.12509	0.928828	0.465579	-0.0903395
Seita.1G210500.1	transport.peptides and oligopeptides	Solute transport	PF00854	AT3G21670.1	Major facilitator superfamily protein	29.4901	49.6553	31.1314	29.4123	17.4509	63.5072	3.08179	2.54441	40.4615	34.3988	9.29081	11.6577	32.082	37.5835	26.3381	39.6922	160.752	10.5636	25.322	34.4783	36.7589	36.7901	15.3626	21.8448	27.1077	75.5942	23.4546	-0.264015	-1.21163	-0.430682	-0.746867	1.22179	-0.920669	-0.948229	-0.166953	-0.483024	1.48605	-0.656928	0.780265	0.465427	2.43283	0.291539	-0.315741	1.65183
Seita.1G210700.1	not assigned.no ontology	Protein modification	PF01663,PF04987	AT3G01380.1	transferases;sulfuric ester hydrolases;catalytics;transferases	11.1976	7.93622	7.16022	1.80244	3.67403	0.414541	12.8303	4.28756	7.66352	7.95975	4.05138	0.766231	2.72211	5.57598	8.39256	7.81967	10.9128	14.5416	35.1975	34.1653	8.76469	1.96367	8.26048	6.00556	3.02144	9.04167	27.9681	-2.3515	-0.080037	-0.15526	-1.78241	0.299243	1.4059	2.27106	2.19049	0.572253	2.64514	3.76446	-0.0753239	-1.70209	0.379163	1.48598	-1.62371	0.453631
Seita.1G210800.1	#N/A	Photosynthesis		AT1G51400.1	Photosystem II 5 kD protein	285.071	292.801	427.68	190.755	328.042	341.996	200.731	296.999	19.9677	331.331	647.898	178.144	331.245	287.886	372.426	489.422	211.25	50.1905	97.0287	67.7852	335.184	286.931	172.566	489.614	265.758	357.699	71.6681	-0.489027	-0.944342	0.994125	-0.636627	0.388173	-2.48833	-0.455362	1.48317	-0.147604	0.877199	-1.99948	1.93841	0.307766	1.33247	-1.54394	-1.63077	-0.605935
Seita.1G211000.1	lipid metabolism.exotics (steroids	Lipid metabolism	PF03798	AT1G13580.3	LAG1 longevity assurance homolog 3	76.7304	71.8228	66.2632	170.435	158.37	175.853	47.7328	47.5298	75.0049	47.8639	57.6136	139.64	118.068	143.374	42.1102	36.9167	33.6267	196.028	141.731	127.423	71.6055	168.219	56.7558	52.7387	133.694	37.5512	155.06	0.959618	-0.31023	-0.0266271	0.607069	-0.663168	0.86783	-1.2699	-0.986173	-0.352584	-1.62286	-0.091786	0.283538	0.917359	-0.352985	1.17811	0.63365	-0.636326
Seita.1G211100.1	Co-factor and vitamine metabolism.folate & vitamine K.vitamine K.2-phytyl-1	Coenzyme metabolism	PF02775,PF16582,PF12697,PF13378,PF02776	AT1G68890.1	magnesium ion binding;thiamin pyrophosphate binding;hydro-lyases;catalytics;2-succinyl-5-enolpyruvyl-6-hydroxy-3-cyclohexene-1-carboxylic-acid synthases	21.2363	20.79	22.0865	54.0506	26.7672	31.5415	39.907	15.9791	4.36925	41.5485	16.0727	22.5768	26.4237	47.8123	10.8537	6.88976	7.41527	28.3571	50.0618	51.5775	21.3709	37.4531	20.0851	28.8106	32.2709	8.38625	43.3321	0.519012	-0.119355	0.77917	0.292964	-1.0805	0.755623	-0.638418	0.260801	-0.226141	-1.60037	0.236701	0.898432	0.412378	-0.961149	0.875022	-0.486811	-1.85778
Seita.1G211400.1	not assigned.unknown	not assigned		AT4G27610.3		18.5456	13.8012	13.1125	51.2474	25.5075	35.811	22.2635	26.9716	15.1519	13.2242	9.55305	68.0232	27.9375	46.8222	20.947	12.8489	14.4419	32.1244	34.3258	31.8828	15.1531	37.522	21.4623	11.3886	47.5943	16.0793	32.7777	1.02439	0.519124	-0.0189569	1.35657	0.345534	0.858871	-0.504909	-1.04298	0.332227	-0.678146	-0.165536	-0.537698	0.837055	-0.173284	0.339414	1.37509	0.364093
Seita.1G211500.1	not assigned.no ontology.pentatricopeptide (PPR) repeat-containing protein	not assigned	PF01535,PF12854,PF13041	AT5G65560.1	Pentatricopeptide repeat (PPR) superfamily protein	5.70119	2.4244	1.74987	6.20506	6.05384	4.61062	3.50444	4.13865	3.28969	4.91224	4.735	5.78381	3.42459	5.7395	3.79778	1.56126	4.31563	5.57059	5.22678	7.67163	3.29182	5.62317	3.64426	4.82362	4.98263	3.22489	6.15633	0.485442	0.156549	0.91905	0.297765	0.219727	0.634208	-0.328325	0.437941	-0.18818	-0.263791	0.149174	0.762913	0.140634	0.0636192	0.477117	-0.625467	-0.697123
Seita.1G211600.1	not assigned.unknown	not assigned		AT3G07640.1		58.654	63.357	47.1093	79.5225	42.9903	65.9426	81.2793	102.828	73.5951	29.6984	33.6535	74.073	56.5653	51.9805	20.907	21.5944	27.6753	55.1653	31.8592	23.5617	56.3734	62.8184	85.9007	31.6759	60.8729	23.3922	36.8621	-0.123409	0.629376	-0.422893	-0.180496	-1.01046	-0.855408	0.752892	-0.299651	-0.0570961	-0.887429	-0.732185	-1.05214	-0.809985	-1.63972	-1.48487	0.242582	-0.587225
Seita.1G213100.1	signalling.G-proteins	Vesicle trafficking	PF00025	AT4G17170.1	RAB GTPase homolog B1C	48.1986	62.1775	57.4342	58.1848	70.8029	66.6159	77.0578	64.3577	117.083	65.0934	51.9468	106.219	122.766	123.114	40.4029	28.1543	42.1317	67.8415	67.8884	72.2796	55.9368	65.2012	86.1662	58.5201	117.366	36.8963	69.3365	-0.0541839	0.63739	0.450453	0.76872	-0.352678	0.0511692	0.691683	0.504745	0.823016	-0.298601	0.105371	-0.18682	0.131208	-0.989961	-0.586323	0.31806	-0.802882
Seita.1G213300.1	not assigned.unknown	not assigned	PF01363	AT1G61690.1	phosphoinositide binding	22.123	20.3293	19.481	37.4483	31.7262	33.2373	27.1829	29.4049	31.0825	18.6064	13.0069	50.5099	52.0181	44.1842	16.9013	13.6311	16.9369	39.7812	30.6173	35.0944	20.6444	34.1373	29.2235	15.8067	48.9041	15.8231	35.1643	0.448854	0.515979	0.0055375	0.948568	-0.125025	0.514757	0.0673819	-0.443159	0.499843	-0.573799	0.0659419	-0.510162	0.432309	-0.640766	-0.00146129	0.94276	-0.130438
Seita.1G213400.1	tetrapyrrole synthesis.regulation	Coenzyme metabolism	PF13424	AT3G14110.2	Tetratricopeptide repeat (TPR)-like superfamily protein	28.4212	23.4021	19.5025	39.2839	16.1426	16.9642	36.6707	29.4774	8.74033	9.05509	11.3819	21.2817	29.9271	25.5183	41.9318	41.4247	40.9708	18.5449	20.96	18.8494	23.7752	24.1302	24.9628	10.2185	25.5757	41.4424	19.4514	-0.26262	0.0733416	-0.802908	-0.183629	1.06518	-0.536102	0.335994	-0.541154	0.0790359	1.32813	-0.273646	-0.87617	-0.257006	0.991853	-0.609465	0.620164	1.86673
Seita.1G213900.1	lipid metabolism.lipid degradation.lysophospholipases.glycerophosphodiester phosphodiesterase	not assigned	PF03009	AT5G55480.1	SHV3-like 1	18.9925	16.858	17.6964	25.9474	34.1505	29.9174	5.00298	14.9322	70.6684	14.875	20.8439	36.4124	39.7041	26.156	7.66295	6.21626	22.4053	60.3003	53.448	46.5624	17.849	30.0051	30.2012	17.8595	34.0909	12.0948	53.4369	0.478777	0.812476	0.422295	0.640902	-0.336909	1.32793	0.33412	-0.0559582	0.162167	-0.815764	0.849429	-0.389735	-0.172025	-1.14899	0.515052	0.21802	-0.758483
Seita.1G214000.1	not assigned.unknown	not assigned		AT2G04790.2		28.4808	37.1789	26.5299	13.6537	32.8169	19.2257	14.8394	24.4959	3.8343	20.733	15.4267	16.8647	16.8178	20.8459	16.302	17.3089	10.6555	5.60393	6.59571	10.2268	30.7298	21.8988	14.3898	18.0799	18.1761	14.7555	7.47548	-0.755463	-1.07155	-0.378941	-1.05066	-0.784012	-2.27889	-0.316716	0.376024	-0.295347	-0.0293147	-1.52492	0.691925	0.0215633	0.286979	-1.20669	-0.671081	-0.404664
Seita.1G214200.1	protein.postranslational modification	Protein modification	PF00069	AT3G20860.1	NIMA-related kinase 5	58.0053	38.1716	41.9312	58.854	38.8858	92.0086	28.5718	15.1411	20.9933	27.0404	22.084	89.9854	71.1069	110.938	47.8938	42.0654	65.253	33.7059	40.5383	38.9985	46.036	63.2495	21.5687	24.5622	90.6769	51.7374	37.7476	0.198777	-1.07981	-0.505212	0.687697	0.422825	-0.532651	-1.279	-0.704179	0.488994	0.224195	-0.731603	0.574138	1.76794	1.50223	0.547546	1.19305	0.927664
Seita.1G214900.1	protein.synthesis.ribosomal protein.eukaryotic.60S subunit.L6	Protein biosynthesis	PF01159	AT1G74050.1	Ribosomal protein L6 family protein	190.606	171.036	148.93	171.832	134.265	109.667	172.569	278.833	374.686	167.7	65.0601	173.832	197.22	120.063	574.287	531.21	507.407	228.156	111.277	159	170.191	138.588	275.363	116.38	163.705	537.635	166.144	-0.576345	0.738385	-0.199944	-0.342837	1.92898	-0.276676	1.31477	0.376346	0.233529	2.50537	0.299689	-0.938283	-1.08126	1.19063	-1.0151	-0.142852	2.12878
Seita.1G215000.1	protein.synthesis.ribosome biogenesis.BRIX	Protein biosynthesis	PF04427	AT3G15460.1	Ribosomal RNA processing Brix domain protein	43.5815	32.7127	34.2744	71.0205	56.2075	61.6652	45.0363	55.6398	56.1368	32.5759	20.4398	74.1062	64.0918	62.4296	89.7122	94.4404	81.4941	55.783	41.203	42.5174	36.8562	62.9644	52.271	26.5078	66.8759	88.5489	46.5011	0.498583	0.529406	-0.0879228	0.569408	1.53362	0.088689	0.0309707	-0.586452	0.0708288	1.0355	-0.409974	-0.617167	0.0398444	1.00434	-0.440849	0.657273	1.62103
Seita.1G215100.1	protein.postranslational modification	Protein modification	PF07714	AT2G32850.1	Protein kinase superfamily protein	16.6968	14.7713	18.0783	41.4402	36.3047	39.6941	16.0792	18.5326	37.2064	19.4367	17.9952	25.2761	26.3931	20.7578	18.214	14.8366	25.2825	24.7231	27.8242	28.4967	16.5155	39.1463	23.9394	18.7159	24.1423	19.4444	27.0147	0.965924	0.556242	0.572948	0.253944	0.483082	0.453322	-0.409333	-0.392151	-0.712287	-0.482112	-0.512751	0.0170524	-0.302655	-0.0728675	-0.103234	-0.319623	-0.0898583
Seita.1G215300.1	not assigned.unknown	not assigned	PF09423	AT5G42370.1	Calcineurin-like metallo-phosphoesterase superfamily protein	40.4456	31.2135	47.2422	42.6343	40.1256	41.2721	29.7217	21.456	27.6684	23.917	22.9633	42.6233	38.626	69.6341	6.11911	14.0557	12.7604	39.8146	29.9951	22.2013	39.6337	41.344	26.282	23.4402	50.2945	10.9784	30.6703	-0.211949	-0.579628	-0.357347	0.0469644	-1.57981	-0.615703	-0.367896	-0.145619	0.258985	-1.36892	-0.403895	0.222048	0.62682	-1.00033	-0.0358683	0.404487	-1.22127
Seita.1G215400.1	not assigned.unknown	not assigned		AT3G22990.1	ARM repeat superfamily protein	39.6787	50.1714	41.6013	47.4547	47.192	36.9804	45.3598	34.4818	37.391	56.6751	52.6853	54.0769	45.954	66.2017	28.4685	20.7601	24.6382	58.1048	44.3571	43.4614	43.8171	43.8757	39.0775	54.6802	55.4109	24.6223	48.6411	-0.27685	-0.158034	0.713004	0.0405796	-0.57471	-0.102406	0.118768	0.990013	0.317511	-0.298144	0.174483	0.870978	0.198661	-0.416707	0.0556706	-0.672661	-1.2872
Seita.1G215500.1	DNA.repair	DNA damage response	PF13589,PF08676,PF01119	AT4G02460.1	DNA mismatch repair protein, putative	8.67923	11.5153	7.51227	43.5127	25.1012	16.6006	11.8275	13.7836	6.20106	8.06537	4.90525	23.8906	26.1904	24.2553	10.6988	7.15202	12.8352	4.67117	3.70738	5.78828	9.23559	28.4048	10.6041	6.48531	24.7788	10.2287	4.72228	1.32217	0.208999	-0.121318	1.12005	0.393252	-1.19916	-1.11288	-1.44295	-0.202285	-0.927564	-2.52416	-0.330028	0.910752	0.184462	-1.40829	1.24095	0.513654
Seita.1G215600.1	not assigned.no ontology	not assigned	PF04588	AT5G27760.1	Hypoxia-responsive family protein	12.9578	18.2407	27.9771	56.4592	48.1836	14.5846	55.7205	113.645	440.753	14.8546	13.2041	76.9429	45.9758	32.6895	50.0692	42.2039	70.8608	33.1533	41.525	34.773	19.7252	39.7425	203.373	14.0294	51.8694	54.378	36.4838	0.701846	3.40381	-0.104876	1.09217	1.68801	0.618777	2.70275	-0.806584	0.390403	0.987112	-0.0830701	-3.5078	-2.31249	-1.71509	-2.78576	1.19684	1.79186
Seita.1G215700.1	not assigned.no ontology.pentatricopeptide (PPR) repeat-containing protein	not assigned	PF14432,PF13041,PF01535	AT3G57430.1	Tetratricopeptide repeat (TPR)-like superfamily protein	6.21485	4.81928	4.54441	13.8203	5.16466	7.31059	11.1522	11.6871	7.84291	9.15699	0.859522	9.79771	7.54159	6.80585	5.90057	4.62233	7.54528	4.93261	4.77748	5.43443	5.19285	8.76519	10.2274	5.00825	8.04838	6.02272	5.04817	0.468219	0.975564	0.316999	0.334643	0.459902	-0.285648	0.508974	-0.149665	-0.133826	-0.00659678	-0.755147	-0.656823	-0.642647	-0.514215	-1.26265	0.0162052	0.14244
Seita.1G215800.1	not assigned.unknown	not assigned	PF03024	AT5G27830.1		60.4187	58.8305	51.3658	77.7286	93.1458	68.7567	36.4548	55.0405	36.152	23.9096	21.5695	74.1642	63.3757	74.9439	33.6073	31.8757	37.0348	171.699	90.6438	82.1547	56.8717	79.877	42.5491	22.7396	70.8279	34.1726	114.833	0.216202	-0.390503	-0.922226	0.0233815	-0.474567	0.770906	-0.606798	-1.13878	-0.192853	-0.690875	0.554777	-0.531811	0.413986	-0.0841471	1.16149	0.946011	0.447462
Seita.1G216000.2	not assigned.unknown	not assigned	PF13414	AT5G10200.1	ARM-repeat/Tetratricopeptide repeat (TPR)-like protein	18.9825	13.3093	19.9516	22.0081	21.6634	21.6092	11.0666	10.2711	7.34337	19.3419	16.9309	12.8281	18.334	11.2178	9.8075	7.41726	12.9223	20.1916	12.7637	20.4972	17.4144	21.7603	9.56037	18.1364	14.1266	10.049	17.8175	0.0479813	-0.843712	0.450646	-0.588809	-0.532243	-0.216935	-0.892474	0.403058	-0.63722	-0.58071	-0.265074	1.29346	0.255756	0.310758	0.627504	-1.03952	-0.98183
Seita.1G216100.1	misc.oxidases - copper	Enzyme classification	PF02727,PF02728,PF01179	AT2G42490.1	Copper amine oxidase family protein	1.27953	3.26467	1.47273	0	1.67587	7.94174	7.82132	6.61879	2.57484	4.45529	3.03032	1.6153	1.91283	1.06861	12.0701	5.52673	15.6426	12.7171	14.9104	13.9983	2.00564	3.20587	5.67165	3.7428	1.53225	11.0798	13.8753	0.390683	1.45038	1.23269	-0.637486	2.62853	2.4693	1.06493	0.849866	-1.03351	2.2472	2.08274	-0.212252	-2.0932	1.1826	1.01391	-1.8742	1.39171
Seita.1G216200.1	transport.phosphate	Solute transport	PF01384	AT3G26570.2	phosphate transporter 2;1	196.212	81.2237	226.992	56.2279	63.674	50.3823	38.8057	100.639	11.7878	89.7848	127.756	114.838	197.873	117.892	175.45	120.134	133.797	78.6644	75.4615	59.8177	168.143	56.7614	50.4108	108.771	143.534	143.127	71.3146	-1.83056	-1.68361	-0.189481	-0.511984	0.035844	-1.47782	0.146711	1.64088	1.31877	1.86621	0.352787	1.49388	1.17187	1.71924	0.20601	-0.322452	0.2253
Seita.1G216500.1	protein.degradation.ubiquitin	Protein homeostasis	PF00564,PF00569,PF16158	AT4G24690.1	ubiquitin-associated (UBA)/TS-N domain-containing protein / octicosapeptide/Phox/Bemp1 (PB1) domain-containing protein	293.814	229.389	216.606	311.921	429.734	393.529	336.338	313.743	361.208	372.846	315.648	321.757	299.575	301.596	295.86	193.673	271.848	438.714	420.03	497.323	246.603	378.395	337.096	344.247	307.643	253.794	452.022	0.356801	0.474677	0.881707	0.0318904	0.298495	0.625757	0.117895	0.524961	-0.324923	-0.0582792	0.268964	0.40705	-0.442807	-0.176163	0.151061	-0.849866	-0.583187
Seita.1G216600.1	protein.synthesis.ribosome biogenesis.Pre-rRNA processing and modifications.methylotransferases	not assigned	PF08241	AT5G40530.1	S-adenosyl-L-methionine-dependent methyltransferases superfamily protein	38.2477	37.8495	33.0788	61.3849	48.3909	40.1696	27.1203	21.1422	21.8754	18.7209	14.8555	59.6699	46.4247	46.9125	19.8712	20.037	17.1115	46.4729	41.4948	43.1445	36.392	49.9818	23.3793	16.7882	51.0024	19.0066	43.7041	0.17839	-0.624606	-0.720262	0.194347	-0.671724	0.0121127	-0.80325	-0.899045	0.0159555	-0.850401	-0.166317	-0.0959222	0.819223	-0.0473429	0.636954	0.915028	0.0485522
Seita.1G216800.2	protein.postranslational modification	Protein modification	PF07714	AT5G50180.1	Protein kinase superfamily protein	118.659	114.618	101.624	81.3405	112.453	97.3996	68.947	59.766	58.2135	59.4896	42.5732	100.062	107.365	112.736	52.9104	46.0394	57.9818	102.085	89.7866	73.4313	111.634	97.0643	62.3089	51.0314	106.721	52.3105	88.4341	-0.469407	-0.82732	-0.741154	-0.357994	-0.835591	-0.584402	-0.358036	-0.271934	0.111429	-0.366371	-0.115014	0.0860392	0.469455	-0.00837665	0.243032	0.383343	-0.0943917
Seita.1G217200.1	PS.lightreaction.other electron carrier (ox/red).ferredoxin reductase	Photosynthesis	PF00970,PF00175	AT1G20020.1	ferredoxin-NADP(+)-oxidoreductase 2	1261.52	1557.49	1563.84	1062.18	1027.23	850.667	1685.37	1171.34	262.517	1773.84	1088.58	1549.14	1801.73	1755.35	2295.21	2208.61	1874.86	490.619	765.789	775.613	1460.95	980.026	1039.74	1431.21	1702.07	2126.23	677.34	-0.860483	-0.515933	0.33502	-0.0808135	0.807039	-1.37543	0.344544	1.1955	0.779677	1.66752	-0.514959	0.850947	0.435125	1.32297	-0.859495	-0.415836	0.472015
Seita.1G217500.1	signalling.light	not assigned	PF03000	AT1G67900.2	Phototropic-responsive NPH3 family protein	26.2083	12.3832	29.942	8.72629	4.75794	7.24732	5.84073	1.38913	0.706674	16.9182	2.53083	6.39008	4.89638	8.7035	3.33712	6.63289	10.7967	2.6395	4.88187	5.31663	22.8445	6.91052	2.64551	9.72453	6.66332	6.92222	4.27933	-1.9762	-3.05219	-0.876523	-2.04519	-1.45311	-2.6297	-1.08152	1.09731	-0.0689661	0.519894	-0.655092	2.16961	1.0129	1.59405	0.427657	-1.16621	-0.575387
Seita.1G217900.1	not assigned.no ontology	not assigned	PF04724	AT3G27540.1	beta-1,4-N-acetylglucosaminyltransferase family protein	92.4294	107.734	72.5492	25.1001	31.1748	26.6912	52.702	66.9897	284.285	120.552	95.9365	36.0445	52.5339	58.6967	108.976	101.317	286.715	134.685	137.477	195.555	90.9043	27.6554	134.659	108.245	49.0917	165.669	155.906	-1.98438	0.612816	0.63991	-1.18508	1.07913	0.518746	2.59724	2.624	0.799593	3.0632	2.50359	0.0271626	-1.79795	0.466368	-0.0941328	-1.82493	0.439157
Seita.1G218200.1	TCA / org transformation.TCA.IDH	Cellular respiration	PF00180	AT4G35260.1	isocitrate dehydrogenase 1	26.5334	17.7552	23.0675	31.0744	32.598	26.0386	39.0772	36.6135	37.7061	27.7771	21.561	36.2865	24.9959	40.1663	45.3695	33.4277	51.4992	24.606	28.0088	22.696	22.4521	29.9036	37.7989	24.6691	33.8163	43.4321	25.1036	0.140107	0.765122	0.527025	0.297882	1.20174	-0.0890039	0.625332	0.387296	0.157829	1.06219	-0.229205	-0.23776	-0.46758	0.436887	-0.854413	-0.229587	0.67436
Seita.1G218300.1	protein.synthesis.elongation	Protein biosynthesis	PF03144,PF03143,PF00009	AT4G20360.1	RAB GTPase homolog E1B	659.039	427.298	715.495	396.957	418.318	262.113	669.944	590.999	79.2732	489.725	591.969	367.877	452.008	456.568	1604.92	1441.81	1020.94	304.789	288.437	307.214	600.611	359.129	446.739	540.847	425.484	1355.89	300.147	-1.01806	-0.430403	0.273775	-0.788009	1.45784	-1.24907	0.587647	1.29182	0.230061	2.4759	-0.231015	0.704166	-0.357595	1.88824	-0.818652	-1.06178	1.18405
Seita.1G218400.1	protein.synthesis.initiation	Protein biosynthesis	PF06273	AT3G26400.1	eukaryotic translation initiation factor 4B1	15.5267	12.4997	11.5685	24.3774	28.1331	19.8193	19.9439	2.43945	5.2742	11.4832	9.9655	16.112	14.6768	17.4918	7.58964	9.24486	14.8862	20.8924	22.532	17.3908	13.1983	24.11	9.2192	10.7243	16.0936	10.5736	20.2717	0.592257	-0.520286	0.0960259	-0.00519763	-0.0645375	0.366401	-1.11307	-0.495818	-0.597841	-0.656532	-0.225944	0.615696	0.515668	0.455241	0.887177	-0.101342	-0.160359
Seita.1G218800.1	protein.postranslational modification	Protein modification	PF07714	AT4G24740.1	FUS3-complementing gene 2	191.662	164.256	193.386	481.521	360.341	573.393	232.029	162.329	253.025	156.831	121.271	555.824	466.149	617.344	168.071	175.43	226.583	327.786	343.542	278.609	183.101	471.752	215.795	139.051	546.439	190.028	316.645	1.09583	0.248804	-0.00720621	1.28286	0.308386	0.539338	-0.847006	-1.103	0.187036	-0.787382	-0.556502	-0.255993	1.03404	0.0595946	0.290519	1.29003	0.315562
Seita.1G218900.1	not assigned.unknown	not assigned	PF00581	AT4G24750.1	Rhodanese/Cell cycle control phosphatase superfamily protein	137.49	80.8451	146.752	145.437	175.351	67.3937	106.7	20.1194	10.4246	119.958	189.018	116.419	125.331	158.155	99.1569	104.111	117.019	110.816	132.957	126.265	121.696	129.394	45.7479	154.488	133.302	106.762	123.346	-0.190084	-1.46859	0.78725	-0.159299	0.0767495	-0.230121	-1.27875	0.977404	0.0307894	0.266827	-0.0400429	2.25556	1.30956	1.5451	1.2387	-0.946627	-0.710428
Seita.1G219300.1	RNA.regulation of transcription.SNF7	Vesicle trafficking	PF03357	AT5G09260.1	vacuolar protein sorting-associated protein 20.2	47.1532	55.4877	42.2954	54.2315	67.487	68.1884	58.0805	45.2438	134.095	25.9847	25.1743	115.095	84.8371	62.157	35.4475	33.0278	55.0911	59.8602	49.5867	61.7903	48.3121	63.3023	79.1398	25.5795	87.3631	41.1888	57.0791	0.119092	0.735599	-0.517272	0.562049	0.0125251	-0.0143759	0.61665	-0.636561	0.443025	-0.106541	-0.133491	-1.2527	-0.173706	-0.722941	-0.750106	1.07948	0.529574
Seita.1G220000.1	cell.organisation	Cytoskeleton organisation	PF00022	AT1G13180.1	Actin-like ATPase superfamily protein	22.0527	22.286	19.5893	46.1969	44.5399	54.5959	10.168	8.11043	9.81864	10.6788	6.18994	27.0225	63.1352	31.1639	9.7653	6.17578	16.0276	48.7138	52.5879	37.6214	21.3093	48.4443	9.36569	8.43436	40.4406	10.6562	46.3077	0.910624	-1.16332	-0.943237	0.629433	-0.748089	0.864919	-2.07492	-1.85464	-0.28129	-1.65906	-0.0456864	0.219009	1.7938	0.41432	2.02914	1.57359	0.194963
Seita.1G220100.3	cell.division	not assigned	PF00415	AT3G26100.2	Regulator of chromosome condensation (RCC1) family protein	21.8709	20.2029	18.2114	47.0463	50.5638	51.1257	34.9866	46.7132	56.9577	21.4477	22.5246	38.2365	30.5943	42.0455	24.6403	22.1174	30.324	60.3052	49.0768	54.6687	20.0951	49.5786	46.2192	21.9861	36.9588	25.6939	54.6836	1.02766	1.22321	0.527691	0.583263	0.606963	1.18914	0.196052	-0.499307	-0.444548	-0.420027	0.161553	-0.69499	-0.640476	-0.615806	-0.0345338	0.0549958	0.079174
Seita.1G220400.2	not assigned.unknown	not assigned		AT5G40640.1		3.92434	4.10783	3.19657	8.33893	0	2.61527	32.211	28.7284	39.7031	6.17539	5.51549	14.6747	2.52767	9.88469	0.483144	2.50261	1.47185	17.672	10.3065	9.56943	3.74291	3.6514	33.5475	5.84544	9.02902	1.48587	12.516	-0.310076	3.14002	1.01161	0.957179	-1.01607	1.46616	3.45401	1.32413	1.26993	-0.712141	1.7794	-2.12413	-2.18715	-4.15213	-1.67762	-0.0592252	-2.01738
Seita.1G220600.1	misc.short chain dehydrogenase/reductase (SDR)	Lipid metabolism	PF13561	AT1G67730.1	beta-ketoacyl reductase 1	32.3319	29.6868	24.2907	21.0374	42.9184	25.6693	50.1552	28.3879	92.0751	41.7683	68.5609	26.4122	20.1498	28.058	22.4551	23.4189	25.7101	19.5012	20.7433	18.9657	28.7698	29.875	56.8727	55.1646	24.8733	23.8614	19.7367	-0.210274	1.00075	1.37126	-0.499664	-0.00742969	-0.790296	1.21132	1.58198	-0.289507	0.202768	-0.580314	0.370813	-1.50073	-1.0079	-1.79131	-1.8713	-1.37817
Seita.1G220800.1	not assigned.unknown	Protein modification	PF08660	AT4G18230.1		53.0464	70.2268	61.2864	31.8122	30.5029	21.0949	62.6126	53.7593	68.9431	34.3857	19.3042	62.5551	67.9439	42.4383	17.1411	24.6634	33.7246	50.3669	84.2925	78.3957	61.5198	27.8034	61.7717	26.845	57.6458	25.1763	71.0184	-1.42525	0.015889	-0.821349	-0.38915	-1.03772	-0.0563665	1.44112	0.603283	1.03644	0.386832	1.36923	-0.83722	-0.405039	-1.05359	-0.0722581	0.432572	-0.216209
Seita.1G220900.1	cell.organisation	Vesicle trafficking		AT1G24460.2		17.6631	12.4238	19.0187	17.6956	12.6303	20.7115	18.066	13.6839	18.2834	22.128	21.9653	30.6524	28.8639	29.6235	16.3527	9.43561	20.7853	32.8211	32.6762	38.6569	16.3686	17.0125	16.6778	22.0467	29.7133	15.5246	34.718	-0.215235	0.0399869	0.822884	0.564937	0.174335	0.827726	0.255244	1.03864	0.780595	0.389584	1.04347	0.782898	0.524907	0.134368	0.787695	-0.258851	-0.648104
Seita.1G221000.1	#N/A	not assigned	PF10193	AT3G48470.1	embryo defective 2423	12.8402	11.8071	11.4189	31.9629	23.3968	28.6987	21.3988	15.2128	11.1442	18.2598	15.7867	67.7834	52.5832	56.9158	9.20099	8.19279	10.9087	40.1809	32.887	36.725	12.0221	28.0195	15.9186	17.0232	59.0941	9.43415	36.5976	0.939334	0.41022	0.888625	1.99532	-0.091421	1.34634	-0.528734	-0.0493244	1.05625	-1.03035	0.407214	0.478757	1.58468	-0.501304	0.935765	1.10501	-0.978984
Seita.1G221200.1	protein.degradation.ubiquitin.proteasom	Protein homeostasis	PF01399,PF10602	AT4G24820.2	26S proteasome, regulatory subunit Rpn7;Proteasome component (PCI) domain	73.5643	78.1432	64.6963	62.0273	65.9699	82.0915	71.5454	94.8798	74.1001	47.951	58.4695	157.69	141.005	126.98	97.8032	76.6888	90.7189	143.467	125.448	125.477	72.1346	70.0296	80.1751	53.2103	141.892	88.4036	131.464	-0.311201	0.176545	-0.0264026	0.682558	0.549721	0.613293	0.487771	0.284752	0.993883	0.860967	0.924606	-0.202917	0.505981	0.373197	0.436719	0.70891	0.575996
Seita.1G221300.1	protein.degradation	Photosynthesis		AT1G67700.2		429.416	417.464	511.895	280.018	430.116	262.726	246.354	367.54	73.2105	128.357	268.196	308.034	438.238	236.046	723.046	738.228	480.812	310.453	383.215	315.423	452.925	324.287	229.035	198.277	327.44	647.362	336.364	-0.755916	-0.963326	-0.737843	-0.760821	0.795627	-0.686112	-0.207447	0.0180198	-0.00490294	1.55154	0.0698043	0.225444	0.202545	1.75892	0.277248	-0.0229225	1.53341
Seita.1G221400.1	OPP.oxidative PP.G6PD	Carbohydrate metabolism	PF00479,PF02781	AT5G40760.1	glucose-6-phosphate dehydrogenase 6	112.055	99.0915	98.4759	134.419	163.95	111.412	104.626	138.912	136.029	51.3297	62.5006	61.439	50.007	54.4994	22.4522	15.8514	25.9875	208.396	187.451	169.696	103.207	136.594	126.522	56.9151	55.3151	21.4304	188.514	0.130962	0.324245	-0.442022	-1.18897	-2.00994	0.620036	0.193317	-0.57306	-1.32012	-2.14148	0.489111	-0.766226	-1.51324	-2.33412	0.295757	-0.746717	-1.56721
Seita.1G221500.1	protein.assembly and cofactor ligation	Coenzyme metabolism	PF01656,PF10609	AT5G50960.1	nucleotide binding protein 35	125.988	118.401	88.6775	81.6436	170.238	100.775	165.648	113.087	225.154	60.6994	65.3866	106.738	71.2938	72.8742	86.2065	69.0296	85.4254	145.204	97.1227	120.982	111.022	117.552	167.963	63.043	83.6352	80.2205	121.103	-0.18024	0.61488	-0.403589	-0.695839	-0.20932	-0.120583	0.795174	-0.223434	-0.515658	-0.0291236	0.0596621	-1.01841	-1.31077	-0.824148	-0.735512	-0.292111	0.194236
Seita.1G221800.1	glycolysis.cytosolic branch.glyceraldehyde 3-phosphate dehydrogenase (GAP-DH)	Cellular respiration	PF00044,PF02800	AT1G13440.1	glyceraldehyde-3-phosphate dehydrogenase C2	181.837	186.315	161.582	167.7	340.898	155.827	8.07697	15.8718	76.8495	70.2664	61.0601	115.907	121.553	96.8582	202.598	154.617	231.68	130.932	106.181	114.251	176.578	221.475	33.5994	65.6633	111.439	196.299	117.121	0.0566077	-2.33828	-1.03	-0.955508	0.399588	-0.84257	-2.39528	-1.08675	-1.01219	0.343011	-0.899245	1.30784	1.3832	2.73749	1.49608	0.0747039	1.42941
Seita.1G221900.1	not assigned.no ontology.pentatricopeptide (PPR) repeat-containing protein	not assigned	PF01535,PF12854,PF13041	AT3G04130.2	Tetratricopeptide repeat (TPR)-like superfamily protein	9.55381	8.80253	7.85454	9.06893	7.89161	3.51285	4.56238	5.51982	3.24003	4.34207	4.45979	5.73512	6.07663	6.98917	7.56225	8.92233	4.86351	7.53795	11.8773	8.90109	8.73696	6.82447	4.44074	4.40093	6.26698	7.11603	9.43879	-0.622439	-0.943317	-0.583142	-0.759237	-0.0330164	-0.139714	-0.322719	0.0372094	-0.136973	0.588571	0.483352	0.358224	0.186052	0.908615	0.805271	-0.173746	0.548841
Seita.1G222100.1	cell.organisation	not assigned	PF12796	AT3G01750.1	Ankyrin repeat family protein	9.77417	13.8325	10.008	2.68262	21.1008	14.5072	4.72917	1.36269	0.792257	2.82826	4.9723	2.90412	5.23335	15.4535	5.10836	4.92891	4.5771	4.64032	7.04354	10.6458	11.2049	12.7636	2.29471	3.90028	7.86367	4.87146	7.44323	-0.0706159	-2.23731	-1.09365	-0.806378	-0.928301	-0.841956	-2.17229	-1.02555	-0.736604	-0.859349	-0.772275	1.13754	1.43694	1.30386	1.40055	0.290636	0.165055
Seita.1G222200.1	RNA.regulation of transcription.Global transcription factor group	RNA biosynthesis	PF00439	AT3G01770.1	bromodomain and extraterminal domain protein 10	104.578	87.9395	93.978	80.1061	76.5751	70.7941	74.1597	66.7705	78.9715	94.3609	55.1072	93.2146	84.6484	76.6063	53.9284	43.7544	71.6932	86.1472	96.0533	105.907	95.4986	75.8251	73.3006	74.734	84.8231	56.4587	96.0359	-0.605172	-0.363114	0.0236019	-0.460414	-0.507368	-0.244577	0.242003	0.628714	0.144785	0.0976447	0.360638	0.386657	-0.0972423	-0.144299	0.118585	-0.483976	-0.530845
Seita.1G222500.1	not assigned.unknown	not assigned	PF04979	AT5G52200.1	phosphoprotein phosphatase inhibitors	64.7291	48.65	61.2654	118.851	59.1871	163.842	44.5479	30.1959	43.6581	50.5622	56.6646	171.963	177.581	128.321	43.0338	37.451	35.9463	143.91	120.807	92.1028	58.2148	113.96	39.4673	53.6134	159.288	38.8104	118.94	0.703282	-0.547199	0.294661	1.16304	-0.316373	0.785058	-1.25061	-0.408467	0.459792	-1.01965	0.0817932	0.841703	1.71038	0.230701	1.33238	0.868191	-0.610843
Seita.1G222600.1	RNA.regulation of transcription.unclassified	RNA biosynthesis	PF02536	AT4G14605.1	Mitochondrial transcription termination factor family protein	13.2074	10.4712	16.2837	64.5561	33.9481	49.6123	19.4108	39.6401	5.94114	7.59862	7.2714	36.5697	48.9818	46.9767	25.7333	21.4437	14.3268	66.7447	47.4052	45.6209	13.3208	49.3722	21.664	7.43501	44.1761	20.5013	53.2569	1.60046	0.725657	-0.438614	1.4274	0.888404	1.74304	-0.87427	-2.03914	-0.173164	-0.710724	0.142671	-1.16367	0.701175	0.163188	1.01688	1.86617	1.32545
Seita.1G222700.1	not assigned.unknown	RNA processing	PF06246	AT3G18790.1		30.8563	37.4461	26.7507	17.018	32.1818	20.5198	37.4031	23.4415	49.5351	17.1456	15.035	25.573	28.5822	24.3315	23.6926	27.6811	21.6532	17.6511	23.2979	27.5102	31.6844	23.2399	36.7933	16.0903	26.1622	24.3423	22.8197	-0.715885	0.225844	-0.581679	-0.568649	-0.114059	-0.728104	0.941795	0.133588	0.14733	0.601508	-0.0122504	-0.807416	-0.794567	-0.339827	-0.954007	0.0136064	0.467315
Seita.1G223600.1	signalling.receptor kinases.leucine rich repeat XI	not assigned	PF08263,PF00560,PF12799	AT1G65380.1	Leucine-rich repeat (LRR) family protein	8.33521	6.09406	3.77018	5.64929	8.79643	5.03469	9.30556	11.5486	5.60548	10.837	8.95308	9.13092	5.40641	5.76607	8.39802	4.62092	9.65248	7.64173	5.36105	8.00055	6.06648	6.49347	8.81988	9.89505	6.7678	7.55714	7.00111	-0.170851	0.546196	1.08346	-0.130434	0.562703	-0.0434535	0.717909	1.25614	0.0405103	0.734337	0.127592	0.538145	-0.677555	0.0172795	-0.590454	-1.21592	-0.520112
Seita.1G223900.1	secondary metabolism.isoprenoids.non-mevalonate pathway.HDS	Secondary metabolism	PF04551	AT5G60600.1	4-hydroxy-3-methylbut-2-enyl diphosphate synthase	556.285	393.888	522.216	661.244	212.952	492.487	232.785	504.831	516.162	291.504	405.991	240.54	284.556	432.974	415.026	436.891	344.472	225.387	211.375	224.507	490.796	455.561	417.926	348.748	319.356	398.796	220.423	-0.388737	-0.177943	-0.057574	-0.913778	-0.0187193	-1.40206	0.210788	0.331153	-0.525057	0.370009	-1.01337	0.120364	-0.735829	0.15922	-1.22411	-0.856182	0.0388534
Seita.1G224100.1	not assigned.unknown	not assigned		AT1G08580.1		83.0899	99.066	74.721	85.4893	134.157	87.9986	51.5425	77.4484	66.9046	74.8172	41.0957	25.0289	32.3337	34.9225	78.1798	70.9071	59.928	121.383	77.2027	65.9635	85.6256	102.548	65.2985	57.9565	30.7617	69.6716	88.1831	-0.0128518	-0.362543	-0.195471	-1.77041	-0.0305275	-0.205039	-0.34975	-0.182661	-1.75794	-0.0176823	-0.192212	0.167009	-1.40778	0.331962	0.157559	-1.57457	0.164911
Seita.1G224600.1	transport.sugars	Solute transport	PF04142	AT2G43240.1	Nucleotide-sugar transporter family protein	28.003	22.9434	31.86	50.28	29.4757	48.4748	17.6085	6.92854	26.5055	12.9582	10.5912	43.3641	56.4071	68.6726	14.2016	9.64058	28.9657	23.5561	40.086	35.2335	27.6021	42.7435	17.0142	11.7747	56.1479	17.6026	32.9585	0.353941	-0.683362	-0.830701	0.726047	-0.411703	-0.00136319	-1.03767	-1.18523	0.372187	-0.765774	-0.355406	-0.147728	1.4098	0.271317	0.682346	1.55731	0.418632
Seita.1G224700.1	secondary metabolism.phenylpropanoids	not assigned	PF00857	AT2G22570.1	nicotinamidase 1	34.6702	43.2831	34.8529	48.6249	30.0162	22.0721	42.737	14.408	26.7588	7.1608	13.9174	78.7162	70.3433	74.4968	106.941	128.15	100.288	62.2935	33.4593	26.5172	37.602	33.5711	27.9679	10.5391	74.5188	111.793	40.7567	-0.453806	-0.439823	-1.41007	0.688158	1.83979	-0.130114	0.0138173	-0.957464	1.14225	2.29385	0.323781	-0.970376	1.12814	2.27945	0.309857	2.09927	3.24826
Seita.1G224900.1	not assigned.no ontology	RNA processing	PF02005	AT3G56120.1	S-adenosyl-L-methionine-dependent methyltransferases superfamily protein	26.4802	23.892	19.6123	24.0699	28.2796	38.9814	26.5962	20.9858	18.8531	16.2954	12.39	39.9786	53.9419	60.1096	13.6779	8.33521	14.0937	51.8706	47.6313	40.3017	23.3282	30.4436	22.145	14.3427	51.3434	12.0356	46.6012	0.116952	-0.0633498	-0.306963	0.84164	-0.69408	0.746084	-0.180332	-0.424122	0.724903	-0.811518	0.629337	-0.243638	0.905012	-0.630735	0.809452	1.14865	-0.386648
Seita.1G225000.1	#N/A	RNA biosynthesis	PF00643	AT2G31380.1	salt tolerance homologue	307.936	250.459	390.584	185.791	184.544	191.745	285.564	148.361	131.941	301.107	234.446	139.121	81.6633	142.816	272.851	362.858	194.568	126.904	146.201	124.654	316.326	187.36	188.622	267.776	121.2	276.759	132.586	-1.02834	-0.761513	0.14755	-1.67898	0.0983399	-1.5081	0.266783	1.17585	-0.650688	1.12664	-0.479809	0.909019	-0.917419	0.859817	-0.746553	-1.82645	-0.0492078
Seita.1G225100.1	protein.synthesis.initiation	Protein biosynthesis	PF08662	AT1G73180.1	Eukaryotic translation initiation factor eIF2A family protein	45.6828	37.7583	47.6928	81.8802	45.4792	51.6971	39.3082	26.3811	17.9957	20.6051	18.1494	65.2143	61.5859	65.3154	44.5239	33.3455	35.1653	28.3753	41.185	48.6753	43.7113	59.6855	27.895	19.3773	64.0385	37.6782	39.4119	0.166506	-0.642781	-0.774737	0.257718	0.0471643	-0.404705	-0.809504	-0.941609	0.0912257	-0.119295	-0.57135	-0.132183	0.90073	0.689739	0.238283	1.03283	0.821488
Seita.1G225200.2	not assigned.unknown	not assigned		AT2G43630.1		79.6816	75.6843	75.4606	119.313	88.9767	58.5623	97.0785	198.043	66.2421	55.2627	60.2479	182.19	138.268	149.944	143.868	143.93	133.986	153.271	108.189	108.213	76.9421	88.9506	120.455	57.7553	156.801	140.595	123.224	-0.0784741	0.684049	-0.00347774	0.734053	1.13653	0.431503	0.762607	0.0749866	0.81261	1.21514	0.510034	-0.687432	0.04991	0.452556	-0.252627	0.737473	1.13982
Seita.1G225400.1	not assigned.unknown	not assigned		AT5G40520.2		12.2703	13.4284	13.0431	15.2802	7.51095	12.2614	11.7095	13.4338	9.72356	12.4695	8.84004	11.3149	9.48246	11.7465	9.74431	7.79174	9.4084	29.9778	13.2128	14.1456	12.9139	11.6842	11.6223	10.6548	10.848	8.98148	19.1121	-0.417974	-0.136595	0.110433	-0.540193	-0.264271	0.314675	0.28123	0.528246	-0.122317	0.15306	0.733198	0.246873	-0.403434	-0.127786	0.451383	-0.650381	-0.374147
Seita.1G225500.1	not assigned.no ontology	RNA processing	PF03194	AT5G17440.1	LUC7 related protein	60.9139	53.3765	54.3895	135.154	81.6726	70.2825	81.2281	25.4539	31.7413	30.2615	11.149	16.8784	26.2129	29.8371	28.8245	27.4263	28.9557	40.1801	59.4518	55.4968	56.2266	95.7029	46.1411	20.7052	24.3095	28.4022	51.7096	0.479585	-0.307382	-1.07489	-1.49884	-0.720014	-0.375326	-0.787034	-1.55488	-1.97895	-1.19977	-0.855052	-0.767563	-1.19136	-0.412687	-0.0678756	-0.423079	0.354719
Seita.1G225900.1	secondary metabolism.isoprenoids	not assigned	PF02176	AT3G11950.2	TRAF-like superfamily protein	11.9956	14.9631	8.83636	23.271	21.6826	31.8415	27.635	12.5379	26.1671	19.0192	20.6654	25.3724	27.3752	37.8602	12.4957	12.4845	16.2533	64.1237	58.9299	54.2869	11.9317	25.5984	22.1133	19.8423	30.2026	13.7445	59.1135	0.824307	0.888668	1.12536	1.03725	0.455276	2.04651	0.0650446	0.302564	0.212997	-0.368108	1.22264	0.237378	0.147855	-0.432793	1.15719	-0.0897464	-0.669607
Seita.1G227400.2	signalling.calcium	not assigned	PF07766	AT1G65540.1	LETM1-like protein	57.0959	45.9997	43.363	98.7082	92.9696	120.974	79.5732	58.4718	81.2471	45.0793	33.7571	91.8294	82.9251	114.968	38.1715	31.3367	46.3701	108.626	129.934	130.474	48.8195	104.217	73.0974	39.4182	96.5741	38.6261	123.011	0.82651	0.595942	0.0836029	0.691094	-0.0821707	1.07983	-0.230442	-0.742774	-0.135442	-0.908588	0.253363	-0.512207	0.0950192	-0.678	0.483775	0.607372	-0.165713
Seita.1G227500.1	protein.postranslational modification	Protein modification	PF13857,PF07714	AT2G31800.1	Integrin-linked protein kinase family	35.7113	31.561	38.7337	156.764	84.2714	61.1034	42.5054	13.7927	10.4633	41.1304	13.86	12.5245	27.061	31.8345	17.4652	23.625	36.3743	11.4557	25.2113	20.6675	35.3353	100.713	22.2538	27.4952	23.8067	25.8215	19.1115	1.21246	-0.692851	-0.0144963	-0.864223	-0.204589	-1.14058	-1.90559	-1.22677	-2.07725	-1.41692	-2.35374	0.678025	-0.171044	0.48799	-0.447441	-0.849463	-0.189978
Seita.1G227600.1	amino acid metabolism.synthesis.branched chain group.common.acetolactate synthase	Amino acid metabolism	PF01842,PF13710,PF10369	AT2G31810.1	ACT domain-containing small subunit of acetolactate synthase protein	21.2411	30.4304	19.4637	146.898	38.7318	40.3213	35.3651	77.2445	9.69292	70.9104	15.0167	47.4441	43.7747	53.1462	31.6246	19.6804	33.5889	68.4887	38.5211	53.355	23.7118	75.3171	40.7675	42.9636	48.1217	28.2979	53.4549	1.34761	0.810032	1.16472	0.71791	0.491679	0.916312	-0.537254	-0.182026	-0.629856	-0.855357	-0.431348	0.355008	-0.0924619	-0.318074	0.105982	-0.447599	-0.672807
Seita.1G227800.1	not assigned.unknown	Solute transport		AT2G43950.1	chloroplast outer envelope protein 37	30.091	19.2235	30.5166	64.9975	58.3763	66.1524	44.0532	27.1898	13.6848	32.2499	28.6416	56.7896	53.2926	65.4516	16.0047	14.4134	9.93843	26.7181	17.5987	20.6555	26.6104	63.1754	28.3092	30.4458	58.5113	13.4522	21.6574	0.974086	0.0880666	0.59081	0.842574	-0.71051	-0.541858	-0.885966	-0.382754	-0.131558	-1.68484	-1.51643	0.502775	0.754453	-0.798516	-0.629951	0.251251	-1.30036
Seita.1G228000.1	not assigned.unknown	not assigned		AT3G07580.1		39.3817	36.0883	39.3269	81.3805	52.7461	85.7595	19.4195	31.8925	16.4065	27.5787	26.4744	89.6491	120.35	138.021	32.0167	38.4795	31.237	51.9998	58.5769	45.9504	38.2656	73.2954	22.5728	27.0265	116.007	33.9111	52.1757	0.662445	-0.734955	-0.102099	1.30161	0.0940127	0.194413	-1.3977	-0.764479	0.639241	-0.568276	-0.46811	0.63252	2.03688	0.828683	0.929644	1.40359	0.196021
Seita.1G228100.1	not assigned.unknown	Photosynthesis	PF12204	AT3G29185.1	Domain of unknown function (DUF3598)	42.4977	34.1681	44.0388	77.3246	43.0004	36.5203	127.518	237.018	9.99656	88.5266	79.6648	79.0542	75.2787	93.2755	103.846	84.1337	60.5257	97.2728	119.304	86.5983	40.2349	52.2818	124.844	84.0957	82.5361	82.8351	101.058	0.0871906	1.6622	1.4612	0.741312	1.31724	1.07514	1.57531	1.37441	0.654238	1.23037	0.988114	-0.200692	-0.92121	-0.344703	-0.587345	-0.720411	-0.143982
Seita.1G228300.1	transport.misc	Phytohormone action	PF03547	AT1G71090.1	Auxin efflux carrier family protein	80.8399	68.0924	94.5798	46.8053	74.5977	55.5023	91.4099	98.2056	77.5028	134.391	108.875	136.457	103.579	88.0437	72.6127	54.5922	72.518	98.9282	68.9385	80.0086	81.1707	58.9684	89.0394	121.633	109.36	66.5743	82.6251	-0.728922	0.150662	0.973907	0.139055	-0.0322496	-0.223849	0.879599	1.70288	0.868115	0.696561	0.505149	0.823261	-0.01163	-0.182892	-0.374529	-0.83502	-1.006
Seita.1G228800.1	#N/A	RNA biosynthesis	PF00643,PF06203	AT5G57660.1	CONSTANS-like 5	81.2892	69.0134	106.193	44.6227	80.6322	51.3137	12.18	3.65917	6.74788	83.2888	43.0467	52.4362	47.4058	106.121	21.4486	32.8451	19.1874	17.1642	38.6971	37.7374	85.4984	58.8562	7.52903	63.1677	68.6542	24.4937	31.1996	-0.807087	-3.48945	-0.0736032	-0.617671	-1.52013	-1.71288	-2.68441	0.733366	0.189462	-0.713595	-0.906063	3.41355	2.87396	1.96742	1.77847	-0.543982	-1.44594
Seita.1G228900.1	RNA.processing.splicing	RNA processing	PF00098,PF00076	AT4G31580.2	serine/arginine-rich 22	223.527	183.006	197.255	85.2637	133.256	85.2923	153.51	154.103	174.418	171.11	146.23	61.9159	53.463	54.4013	121	107.537	110.946	96.2751	74.1591	83.4478	201.263	101.271	160.677	158.67	56.5934	113.161	84.6273	-1.25743	-0.301162	0.0554086	-2.11744	-0.564019	-1.49587	0.956244	1.31276	-0.860135	0.693273	-0.238483	0.356548	-1.81624	-0.262873	-1.19469	-2.17266	-0.619358
Seita.1G229000.1	not assigned.unknown	Photosynthesis		AT4G28025.1		131.365	74.8498	182.036	100.819	89.8891	78.6894	60.7435	65.3238	11.1301	112.42	120.376	215.158	168.849	232.714	123.039	118.899	103.069	116.153	121.054	104.969	129.417	89.799	45.7325	116.398	205.573	115.002	114.059	-0.803006	-1.49078	0.259494	0.374165	0.102062	-0.432258	-0.688017	1.06246	1.17728	0.905003	0.370784	1.75	1.8652	1.59261	1.05874	0.114618	-0.157415
Seita.1G229100.1	not assigned.unknown	not assigned	PF06485	AT3G08010.1	RNA binding	177.053	223.076	198.276	111.94	146.916	87.2688	251.179	130.83	37.2604	166.329	111.573	111.535	110.897	119.73	153.332	236.848	118.836	80.3837	103.137	112.053	199.468	115.375	139.757	138.951	114.054	169.672	98.5246	-1.0707	-0.549453	-0.148857	-1.10583	0.0566516	-1.28	0.521203	0.921765	-0.0351297	1.12728	-0.209329	0.400553	-0.556333	0.606067	-0.730503	-0.956896	0.20549
Seita.1G229400.1	polyamine metabolism.synthesis.SAM decarboxylase	Polyamine metabolism	PF01536	AT3G25570.2	Adenosylmethionine decarboxylase family protein	404.455	253.09	341.29	384.052	516.154	293.512	142.981	483.552	1612.61	187.973	104.642	470.012	297.08	260.175	423.874	349.881	574.573	372.124	325.37	304.484	332.945	397.906	746.381	146.308	342.422	449.443	333.992	-0.0104779	1.23645	-0.812017	-0.240183	0.68367	-0.237229	1.24696	-0.801595	-0.229713	0.694171	-0.226759	-2.04843	-1.47667	-0.552756	-1.47371	0.571899	1.4956
Seita.1G229500.1	RNA.regulation of transcription.SET-domain transcriptional regulator family	Chromatin organisation	PF00856	AT4G30860.1	SET domain group 4	10.8378	9.21747	14.3068	25.2328	27.9045	15.6416	11.213	5.28035	19.243	5.14072	3.15658	26.7166	21.5606	26.9701	7.79439	6.58424	12.4256	9.28554	15.3744	11.3753	11.454	22.9263	11.9121	4.14865	25.0824	8.93475	12.0117	0.717317	0.0688644	-1.0572	0.830564	-0.106074	-0.184574	-0.648361	-1.77638	0.113263	-0.823074	-0.902502	-1.12588	0.761601	-0.174867	-0.253495	1.88974	0.949046
Seita.1G229700.1	not assigned.no ontology.pentatricopeptide (PPR) repeat-containing protein	not assigned	PF01535,PF13812	AT1G19520.1	pentatricopeptide (PPR) repeat-containing protein	24.358	23.4523	22.8519	68.9621	51.4576	36.358	22.2015	39.6839	35.5573	23.0355	13.3014	68.2169	80.7824	74.1784	47.1014	44.2436	49.0435	38.3384	32.5978	37.981	23.5541	52.2592	32.4809	18.1685	74.3926	46.7962	36.3057	0.863443	0.49017	0.00865518	1.36172	1.24555	0.370358	-0.373052	-0.854552	0.498349	0.382851	-0.493196	-0.481283	0.871311	0.755555	-0.12001	1.35276	1.23624
Seita.1G229800.2	not assigned.no ontology	not assigned	PF01133	AT5G10810.1	enhancer of rudimentary protein, putative	71.0817	56.7093	61.9763	61.5082	75.9555	65.0052	76.6224	62.9346	104.133	40.6117	29.0405	82.8186	63.6974	82.4665	52.6599	51.0531	57.7638	79.8136	77.1053	65.3511	63.2558	67.4896	81.2299	34.8261	76.3275	53.8256	74.09	-0.174947	0.380866	-0.469822	-0.0199851	0.0290537	-0.0203177	0.555874	-0.295047	0.154989	0.203979	0.154652	-0.85061	-0.400918	-0.351754	-0.401242	0.449996	0.49872
Seita.1G230100.1	secondary metabolism.phenylpropanoids	Cell wall organisation	PF02458	AT5G48930.1	hydroxycinnamoyl-CoA shikimate/quinate hydroxycinnamoyl transferase	33.1508	24.427	28.5514	42.7923	59.5032	46.6911	23.1594	6.68661	47.8569	39.2398	25.6152	12.7018	52.5362	43.3546	11.8826	8.98599	32.2707	10.5565	44.8792	36.4657	28.7098	49.6622	25.901	32.4275	36.1975	17.7131	30.6338	0.523901	-0.128458	0.556548	0.0408551	-0.471807	-0.167087	-0.652409	0.0330421	-0.483192	-0.995835	-0.691187	0.684929	0.169372	-0.343389	-0.0385744	-0.515992	-1.02773
Seita.1G230200.1	protein.folding	Protein homeostasis	PF01025	AT5G17710.2	Co-chaperone GrpE family protein	82.1759	69.4436	71.8032	172.094	128.677	83.8586	90.9484	210.9	61.3292	99.5627	100.17	98.3687	156.823	106.358	318.543	273.591	209.819	123.242	125.341	118.706	74.4742	128.21	121.059	99.8664	120.517	267.317	122.43	0.497062	0.745566	0.831244	0.403813	2.11979	0.466535	0.2486	0.334371	-0.0932621	1.62298	-0.030525	0.0857763	-0.341854	1.3743	-0.279119	-0.42762	1.2884
Seita.1G230300.1	protein.synthesis.ribosomal protein.eukaryotic.60S subunit.L23A	Protein biosynthesis	PF00276,PF03939	AT3G55280.1	ribosomal protein L23AB	290.015	245.08	270.455	844.674	811.926	648.199	141.445	274.636	320.095	156.19	137.733	346.21	324.074	213.821	549.22	485.621	498.454	375.701	212.034	293.259	268.516	768.266	245.392	146.961	294.702	511.098	293.665	1.23988	-0.0820047	-0.469542	-0.152966	1.19446	-0.115811	-1.32189	-1.70944	-1.39289	-0.0453524	-1.35573	-0.387539	-0.0709571	1.27646	-0.033803	0.316617	1.66391
Seita.1G230400.1	not assigned.unknown	Lipid metabolism	PF04191	AT1G80860.1	phospholipid N-methyltransferase	23.9855	25.7825	37.7297	12.5061	23.4887	15.4337	42.3021	41.6122	17.2738	21.7127	64.7663	14.8531	22.6145	11.5809	23.413	26.2438	26.6512	16.9225	10.8249	13.7621	29.1659	17.1428	33.7294	43.2395	16.3495	25.436	13.8365	-1.03503	0.211063	1.02323	-1.1253	0.0599197	-1.32315	1.24615	2.05826	-0.0902863	1.09451	-0.288385	0.812235	-1.33642	-0.151068	-1.53425	-2.14851	-0.962928
Seita.1G230600.1	RNA.processing.splicing	RNA processing	PF00076	AT5G44200.1	CAP-binding protein 20	86.2009	93.9756	91.2039	115.078	96.8901	116.099	51.9952	51.3676	34.2199	60.106	46.688	77.0015	74.8863	80.2259	80.7712	97.6224	89.0806	113.262	104.235	99.2469	90.4602	109.356	45.8609	53.397	77.3712	89.1581	105.581	-0.00257952	-0.96839	-0.372411	-0.52106	0.243633	-0.0309806	-0.965992	-0.36991	-0.518547	0.246247	-0.0284042	0.595779	0.447526	1.21185	0.937577	-0.148512	0.615919
Seita.1G230900.1	not assigned.no ontology	Cell cycle organisation		AT5G47690.1	binding	194.269	184.874	188.644	231.142	183.458	258.226	188.079	132.685	255.947	125.635	77.0667	174.059	174.547	235.538	84.7326	72.716	97.788	195.543	191.621	194.835	189.262	224.275	192.237	101.351	194.715	85.0789	194	-0.0268219	0.0380787	-0.526046	-0.255407	-0.89983	-0.217224	0.0649029	-0.499281	-0.228598	-0.873101	-0.190413	-0.564119	-0.293487	-0.937902	-0.255304	0.270711	-0.373715
Seita.1G231200.1	signalling.calcium	Solute transport	PF13405,PF13202,PF13833	AT4G32060.1	calcium-binding EF hand family protein	48.0373	30.5159	58.252	77.0521	84.6641	54.893	6.30798	13.9761	4.57925	22.4322	32.8743	3.64851	10.4928	26.6657	18.2983	21.9902	23.2267	22.5138	22.5853	20.1287	45.6017	72.2031	8.28778	27.6533	13.6023	21.1717	21.7426	0.386161	-2.41496	-0.295816	-2.03378	-0.840085	-1.31331	-2.80277	-0.682042	-2.42096	-1.22653	-1.70001	2.1173	0.382979	1.57334	1.10319	-1.73707	-0.543922
Seita.1G231400.3	not assigned.unknown	not assigned	PF13306,PF13855	AT1G15740.1	Leucine-rich repeat family protein	103.816	187.393	103.391	608.549	511.864	1072.39	191.872	207.572	495.823	148.328	75.9173	796.654	703.325	705.969	24.1754	19.8491	20.4292	120.85	132.749	124.356	131.533	730.934	298.423	112.123	735.316	21.4846	125.985	2.20229	1.2064	0.119706	2.17811	-2.35715	-0.326858	-0.995815	-2.0825	-0.0241893	-4.55999	-2.52925	-1.08661	0.971628	-3.56345	-1.53332	2.05832	-2.47599
Seita.1G232000.1	not assigned.no ontology	Solute transport	PF03151	AT4G32272.1	Nucleotide/sugar transporter family protein	70.4594	69.066	56.3956	130.786	138.579	166.756	50.1566	29.0165	54.6164	26.9821	27.2555	77.576	104.033	116.237	33.1833	53.5156	71.1212	125.022	131.177	123.108	65.307	145.374	44.5965	27.1188	99.282	52.6067	126.436	0.886489	-0.539849	-0.862904	0.308879	-0.0577966	0.700164	-1.42645	-1.74962	-0.577675	-0.944207	-0.186332	-0.323174	0.848853	0.48194	1.24012	1.17207	0.804818
Seita.1G232100.1	not assigned.unknown	not assigned		AT3G24506.1		53.2353	54.3964	46.1975	142.753	237.179	89.9554	382.441	607.85	1086.33	96.6154	97.8866	209.181	150.781	113.029	371.748	386.29	277.775	125.87	117.512	106.604	51.2764	156.629	692.206	97.251	157.664	345.271	116.662	1.33235	3.79639	1.32793	1.32966	3.02726	0.933341	2.46437	-0.00399208	-0.00270183	1.6954	-0.399027	-2.46812	-2.46707	-0.768861	-2.86335	0.00129071	1.69914
Seita.1G232300.2	protein.targeting.chloroplast	Protein translocation	PF16166	AT1G04940.1	translocon at the inner envelope membrane of chloroplasts 20	15.2782	6.94198	13.6827	29.2372	27.8812	15.2622	7.45346	15.3245	1.06792	16.9538	13.9657	25.8538	34.5922	15.5489	18.9652	14.7603	13.7144	40.5794	17.2155	23.5743	11.9676	24.1269	7.94862	15.4597	25.3317	15.8133	27.1231	0.730345	-0.553363	0.76223	0.793179	0.666918	0.936089	-1.28437	0.0330984	0.0628249	-0.0623835	0.205882	1.31479	1.34725	1.21961	1.49005	0.0296736	-0.0953182
Seita.1G232400.1	not assigned.no ontology	Solute transport	PF03151	AT4G09810.1	Nucleotide-sugar transporter family protein	88.3982	83.0429	87.1221	203.293	193.664	163.414	35.0444	32.9856	49.2337	28.0261	39.6857	84.8464	77.41	75.3707	19.5935	17.9404	26.5288	94.7786	64.9012	64.2037	86.1877	186.79	39.0879	33.8559	79.2091	21.3542	74.6278	0.83768	-1.11897	-0.929774	-0.413992	-1.75515	-0.455127	-1.95688	-1.76765	-1.2518	-2.59332	-1.29293	0.188946	0.705232	-0.636376	0.664064	0.516101	-0.82489
[truncated: 10,782 more rows]
[truncated: 25 more columns]
