# Supplementary material for: Leaf transcriptomes from C3, C3-C4 intermediate, and C4Neurachne species give insights into C4 photosynthesis evolution
Source: Plant Physiol. 2024 Aug 16;197(1):kiae424. doi: 10.1093/plphys/kiae424 (PMC11663609; doi:10.1093/plphys/kiae424)
Supplement: kiae424_Supplementary_Data [file kiae424_supplementary_data.zip › Supplementary Table S7 AllResultsPositiveSelection.xlsx]

## Sheet: BranchSite
Protein	Tree topology	Model	lnL	Info	LRT/2	P-value
Ala-AT	Topology 1	Alt	-2897.91	None	0	1
		Null	-2897.91
	Topology 2	Alt	-2900.71	None	0	1
		Null	-2900.71
	Topology 3	Alt	-2900.71	None	0	1
		Null	-2900.71
AMK	Topology 1	Alt	-2222.88	None	0	1
		Null	-2222.88
	Topology 2	Alt	-2226.66	None	0	1
		Null	-2226.66
	Topology 3	Alt	-2224.85	None	0.000401	0.984043
		Null	-2224.85
Asp-AT	Topology 1	Alt	-2957.45	None	0	1
		Null	-2957.45
	Topology 2	Alt	-2963.74	None	0	1
		Null	-2963.74
	Topology 3	Alt	-2962.35	None	0	1
		Null	-2962.35
BASS2	Topology 1	Alt	-2657.61	74, 272, 353	0.034115	0.853494
		Null	-2657.68
	Topology 2	Alt	-2664.16	74, 272, 353	0.0321825	0.857808
		Null	-2664.23
	Topology 3	Alt	-2664.16	74, 272, 353	0.0321825	0.857808
		Null	-2664.23
CA	Topology 1	Alt	-1836.46	229	0.865044	0.352343
		Null	-1838.19
	Topology 2	Alt	-1844.15	229	0.839851	0.359454
		Null	-1845.83
	Topology 3	Alt	-1845.48	229	0.349274	0.554566
		Null	-1846.18
DiT1	Topology 1	Alt	-3796.69	None	0.555599	0.456079
		Null	-3797.8
	Topology 2	Alt	-3797.46	None	0.569659	0.450418
		Null	-3798.6
	Topology 3	Alt	-3796.54	None	0.566264	0.451773
		Null	-3797.67
NADP-MDH	Topology 1	Alt	-2722.24	None	0	1
		Null	-2722.24
	Topology 2	Alt	-2722.2	None	0.0193345	0.88951
		Null	-2722.24
	Topology 3	Alt	-2722.24	None	0	1
		Null	-2722.24
NADP-ME	Topology 1	Alt	-4384.98	4, 5, 36, 57, 74, 100, 112, 118, 119, 126, 133, 136, 159, 176, 184, 243, 253, 258, 331, 403	10.2288	0.00138265
		Null	-4405.44
	Topology 2	Alt	-4384.98	4, 5, 36, 57, 74, 100, 112, 118, 119, 126, 133, 136, 159, 176, 184, 243, 253, 258, 331, 403	10.2289	0.00138265
		Null	-4405.43
	Topology 3	Alt	-4362.89	4, 5, 36, 57, 74, 100, 112, 118, 119, 126, 133, 136, 159, 176, 184, 243, 253, 258, 331, 403	10.2354	0.00137771
		Null	-4383.36
PEPC2	Topology 1	Alt	-6988.62	242, 319, 530, 571, 667, 779, 793, 835	4.30844	0.0379246
		Null	-6997.23
	Topology 2	Alt	-6997.3	242, 319, 530, 571, 667, 779, 793, 835	4.56376	0.0326564
		Null	-7006.43
	Topology 3	Alt	-6995.16	242, 319, 530, 571, 667, 779, 793, 835	4.48325	0.0342296
		Null	-7004.13
PEPC-K	Topology 1	Alt	-1979.01	None	0.0003255	0.986181
		Null	-1979.01
	Topology 2	Alt	-1981.25	None	0	1
		Null	-1981.25
	Topology 3	Alt	-1980.78	None	0	1
		Null	-1980.78
PPase	Topology 1	Alt	-1667.29	None	0	1
		Null	-1667.29
	Topology 2	Alt	-1667.29	None	0	1
		Null	-1667.29
	Topology 3	Alt	-1667.29	None	0	1
		Null	-1667.29
PPdK	Topology 1	Alt	-6071.17	2, 7, 22, 394, 548	2.91772	0.0876127
		Null	-6077.01
	Topology 2	Alt	-6071.51	2, 7, 22, 394, 548	2.88942	0.0891641
		Null	-6077.28
	Topology 3	Alt	-6066.83	2, 22, 394	2.87944	0.0897194
		Null	-6072.59
